# Supplementary material for: Targeted temperature control following traumatic brain injury: ESICM/NACCS best practice consensus recommendations
Source: Crit Care. 2024 May 20;28:170. doi: 10.1186/s13054-024-04951-x (PMC11107011; doi:10.1186/s13054-024-04951-x)
Supplement: Supplementary file 4 — Additional file 4. Systematic review of the literature on targeted temperature control in traumatic brain injury, covering clinical studies from 2013 to 2023. [file 13054_2024_4951_MOESM4_ESM.xlsx]

## Sheet: Introduction
	Targeted Temperature Management in Traumatic Brain Injury - Systematic Literature Review
	Objective: Identify and collect clinical literature within 2013-2023 time frame, around targeted temperature management/therapeutic hypothermia and its use in traumatic brain injury. Data extraction/abstraction was entered in an Excel form carefully constructed in order to make the available evidence easily accessible to interested parties. There were no geographical restrictions in the search an…
	Table of Contents
	PICO	This sheet provides an overview of the literature review strategy. The research question, population, intervention, comparators, and outcomes of interest are listed on this sheet. Additionally, study design, location, language, time frame, and databases utilized can be found here.
	All Search Terms	The search terms used for the literature search can be found here. A combination of primary terms that were traumatic brain injury and targeted temperature management related were used to capture all relevant papers. Additionally, filters used for the search are listed here.
	PubMed	All searches conducted using PubMed are listed here with their associated yields.
	Embase	All searches conducted using Embase are listed here with their associated yields.
	All Articles w. dupli removed	A full list of all of the articles from PubMed and Embase (after removing duplicates) that underwent a title, abstract and full text screening are listed here.
	Screening	The title, abstract, and full text screening can be found on this sheet. Two independent authors reconciled after each screening step to review which clinical papers fit inclusion criteria.
	PRISMA Diagram	A detailed breakdown of the identification, screening, eligibility assessment, and clinical papers to be included in this literature review can be found here.
	Reference List	This sheet is the list of extracted full text articles.
	Extraction	A thorough evaluation of the identified clinical literature. All the essential components of clinical papers were extracted and organized by various headers.
	Guidelines	Two clinical guidelines were found revolving around TTM and its clinical use in traumatic brain injury. All recommendations are listed and color-coded to indicate which statements are relevant to this literature review.
	SLR+MA_abstracts	Systematic literature reviews, Meta-analyses, and abstracts that were identified in our review are listed here. Systematic literature reviews and Meta-analyses were assessed to determine if any included clinical papers were eligible for inclusion in our review.

## Sheet: PICO
	TTM Traumatic brain injury Literature Review
	Research Question: What is the impact of the use of targeted temperature management for adult patients with TBI?
	Population	Adult patients with traumatic brain injury
	Intervention	Targeted temperature management
	Comparators	Any or no comparator
	Outcomes	Neurological outcomes (i.e. Cerebral performance category, Glasgow coma scale, Modified Rankin Scale, Modified Oxford Scale)
		Intracranial pressure
		Hyperthermia or fever
		Adverse events (i.e. pneumonia, shivering, seizures etc.)
		Mortality
	Study Design*	Clinical studies
		Non-randomized controlled trials
		Randomized controlled trials
		Observational studies
		Single arm studies
		Human studies only
	Location	Global
	Language	English Only
	Date of Publication	01/01/2013 to 06/19/2023
	Databases	PubMed and Embase
	*Conference abstracts, presentations and posters will be listed elsewhere

## Sheet: All Search Terms
Timeframe: 2013 - 6/19/23
English
Global
Humans Only
Primary Terms
TBI-related	Intervention-related
Traumatic Brain Injury	Targeted temperature management
Traumatic Brain Injury [MeSH Terms]	Temperature control
Craniocerebral Trauma	thermotherapy
Craniocerebral Trauma[MeSH Terms]	normothermia
penetrating head injuries	cooling
Head Injuries, Penetrating[MeSH Terms]	Induced hypothermia [MeSH Terms]
“traumatic brain injur*”	therapeutic hypothermia
“head injur*”	TTM
“brain injuries”[MeSH Terms]	cryotherapy
Intracranial pressure	chilling
Intracranial pressure [MeSH Terms]	hypothermia
Intracranial hypertension	hypothermia[MeSH Terms]
Intracranial hypertension [MeSH Terms]

## Sheet: PubMed
Timeframe: 1/1/2013 - 6/19/23
English
Global
Humans Only
	PubMed Search Details
	Time limit: 1/1/2013 - 06/19/2023
	Filters: English, Humans
	Search performed on 6-23-2023 @ 12 noon Eastern time
	Search Type	Search Categories	Database	Typed Search	Search Details	Hits
	Primary	TBI-related	PubMed	(Traumatic Brain Injury OR Traumatic Brain Injury [MeSH Terms] OR Craniocerebral Trauma OR Craniocerebral Trauma[MeSH Terms] OR penetrating head injuries OR Head Injuries, Penetrating[MeSH Terms] OR “traumatic brain injur*” OR “head injur*” OR “brain injuries”[MeSH Terms] OR Intracranial pressure OR Intracranial pressure [MeSH Terms] OR Intracranial hypertension OR Intracranial hypertension [MeSH…	("brain injuries, traumatic"[MeSH Terms] OR ("brain"[All Fields] AND "injuries"[All Fields] AND "traumatic"[All Fields]) OR "traumatic brain injuries"[All Fields] OR ("traumatic"[All Fields] AND "brain"[All Fields] AND "injury"[All Fields]) OR "traumatic brain injury"[All Fields] OR "brain injuries, traumatic"[MeSH Terms] OR ("craniocerebral trauma"[MeSH Terms] OR ("craniocerebral"[All Fields] AN…	63907
		Intervention-related	PubMed	(Targeted temperature management OR Temperature control OR thermotherapy OR normothermia OR cooling OR Induced hypothermia [MeSH Terms] OR therapeutic hypothermia OR TTM OR cryotherapy OR chilling OR hypothermia OR hypothermia[MeSH Terms])	("hypothermia, induced"[MeSH Terms] OR ("hypothermia"[All Fields] AND "induced"[All Fields]) OR "induced hypothermia"[All Fields] OR ("targeted"[All Fields] AND "temperature"[All Fields] AND "management"[All Fields]) OR "targeted temperature management"[All Fields] OR (("temperature"[MeSH Terms] OR "temperature"[All Fields] OR "temperatures"[All Fields] OR "temperature s"[All Fields]) AND ("contr…	46521
		TBI-related + Intervention-related	PubMed	(Traumatic Brain Injury OR Traumatic Brain Injury [MeSH Terms] OR Craniocerebral Trauma OR Craniocerebral Trauma[MeSH Terms] OR penetrating head injuries OR Head Injuries, Penetrating[MeSH Terms] OR “traumatic brain injur*” OR “head injur*” OR “brain injuries”[MeSH Terms] OR Intracranial pressure OR Intracranial pressure [MeSH Terms] OR Intracranial hypertension OR Intracranial hypertension [MeSH…	(("brain injuries, traumatic"[MeSH Terms] OR ("brain"[All Fields] AND "injuries"[All Fields] AND "traumatic"[All Fields]) OR "traumatic brain injuries"[All Fields] OR ("traumatic"[All Fields] AND "brain"[All Fields] AND "injury"[All Fields]) OR "traumatic brain injury"[All Fields] OR "brain injuries, traumatic"[MeSH Terms] OR ("craniocerebral trauma"[MeSH Terms] OR ("craniocerebral"[All Fields] A…	811
					Total	811

## Sheet: Embase
Timeframe: 1/1/2013 - 6/19/23
English
Global
Humans
	Embase Search Details
	Time limit: 1/1/2013 - 06/19/2023
	Filters: English, Humans
	Search performed on 6-27-2023 @ 12 noon Eastern time
	Search Type	Search Categories	Database	Typed Search	Search Details	Hits
	Primary	TBI-related	Embase	(Traumatic Brain Injury OR Craniocerebral Trauma OR penetrating head injuries OR brain injuries OR Intracranial pressure OR Intracranial hypertension)	(((((traumatic AND ('brain'/exp OR brain) AND ('injury'/exp OR injury) OR craniocerebral) AND ('trauma'/exp OR trauma) OR penetrating) AND ('head'/exp OR head) AND ('injuries'/exp OR injuries) OR 'brain'/exp OR brain) AND ('injuries'/exp OR injuries) OR intracranial) AND ('pressure'/exp OR pressure) OR intracranial) AND ('hypertension'/exp OR hypertension) AND [humans]/lim AND [english]/lim AND […	21536
		Intervention-related	Embase	(Targeted temperature management OR Temperature control OR thermotherapy OR normothermia OR cooling OR Induced hypothermia OR therapeutic hypothermia OR TTM OR cryotherapy OR chilling OR hypothermia)	((((targeted AND temperature AND management OR temperature) AND control OR thermotherapy OR normothermia OR cooling OR induced) AND hypothermia OR therapeutic) AND hypothermia OR ttm OR cryotherapy OR chilling OR hypothermia) AND [humans]/lim AND [english]/lim AND [embase]/lim AND [01-01-2013]/sd NOT [20-06-2023]/sd	31112
		TBI-related + Intervention-related	Embase	(Traumatic Brain Injury OR Craniocerebral Trauma OR penetrating head injuries OR brain injuries OR Intracranial pressure OR Intracranial hypertension) AND (Targeted temperature management OR Temperature control OR thermotherapy OR normothermia OR cooling OR Induced hypothermia OR therapeutic hypothermia OR TTM OR cryotherapy OR chilling OR hypothermia)	(((((traumatic AND ('brain'/exp OR brain) AND ('injury'/exp OR injury) OR craniocerebral) AND ('trauma'/exp OR trauma) OR penetrating) AND ('head'/exp OR head) AND ('injuries'/exp OR injuries) OR 'brain'/exp OR brain) AND ('injuries'/exp OR injuries) OR intracranial) AND ('pressure'/exp OR pressure) OR intracranial) AND ('hypertension'/exp OR hypertension) AND ((((targeted AND ('temperature'/exp …	558
					Total	558

## Sheet: PubMed articles
Number	Author	Year	Title	Abstract	Journal
1	M. Rana, N. C. Gellrich, C. von See, C. Weiskopf, M. Gerressen, A. Ghassemi and A. Modabber	2013	3D evaluation of postoperative swelling in treatment of bilateral mandibular fractures using 2 different cooling therapy methods: a randomized observer blind prospective study	Surgical treatment and complications in patients with mandibular fractures leads to a significant degree of tissue trauma resulting in common postoperative symptoms and signs of pain, facial swelling, mandible dysfunction and limited mouth opening (trismus). Beneficial effects of local cold treatment on postoperative swelling, oedema, pain, inflammation and haemorrhage, as well as the reduction o…	J Craniomaxillofac Surg
2	M. Winkelmann, W. Soechtig, C. Macke, C. Schroeter, J. D. Clausen, C. Zeckey, C. Krettek and P. Mommsen	2019	Accidental hypothermia as an independent risk factor of poor neurological outcome in older multiply injured patients with severe traumatic brain injury: a matched pair analysis	PURPOSE: Patients with multiple injuries are particularly susceptible to accidental hypothermia which is correlated with an increased risk of post-traumatic complications and mortality; however, its impact on neurological outcome in cases where there is concomitant traumatic brain injury is underexplored. METHODS: We analyzed severely injured patients (ISS ≥ 16) including a moderate-to-severe tra…	Eur J Trauma Emerg Surg
3	D. Fang, J. O. Chabrier-Rosello, B. A. McMahon, T. Fülöp and A. Achanti	2020	Achieving Osmotic Stability in the Context of Critical Illness and Acute Kidney Injury During Continuous Renal Replacement Therapy	The concept of osmotic stability during renal replacement therapy has received limited attention thus far. We report an illustrative case of a previously healthy 22 year old male presenting after prolonged ventricular fibrillation with 75 minutes of resuscitative efforts before regaining spontaneous perfusing rhythm. Central nervous system protecting hypothermia protocol and veno-arterious (VA) e…	Asaio j
4	C. H. Lee, S. H. Jeon, S. Y. Kim, B. S. Shin and H. G. Kang	2020	Acute basilar artery occlusion with recurrent shivering: A case report	RATIONALE: Shivering is an important physiological response of the body that causes muscle tremors to maintain temperature homeostasis. Traumatic brain injuries that affect the hypothalamus cause hypothermia, and physical removal of suprasellar tumors causes thermoregulation imbalance. However, no study has reported shivering due to ischemic stroke. PATIENT CONCERNS: A 58-year-old male patient wa…	Medicine (Baltimore)
5	F. Grover, Jr., J. Weston and M. Weston	2017	Acute Effects of Near Infrared Light Therapy on Brain State in Healthy Subjects as Quantified by qEEG Measures	OBJECTIVE: Recent investigation suggests that near infrared (NIR) light may improve symptoms from mild traumatic brain injury. In addition, quantitative electroencephalography (qEEG) has shown measures correlating with concussion: P300, reaction time, and amplitude. The objective of this study was to determine whether NIR light treatment has an acute effect on brain state in healthy patients as m…	Photomed Laser Surg
6	D. A. Godoy, C. Robba, W. S. Paiva and A. A. Rabinstein	2022	Acute Intracranial Hypertension During Pregnancy: Special Considerations and Management Adjustments	Pregnancy is associated with a number of pathophysiological changes (including modification of vascular resistance, increased vascular permeability, and coagulative disorders) that can lead to specific (eclampsia, preeclampsia) or not specific (intracranial hemorrhage) neurological complications. In addition to these disorders, pregnancy can affect numerous preexisting neurologic conditions, incl…	Neurocrit Care
7	S. Shankaran, A. R. Laptook, S. A. McDonald, S. R. Hintz, P. D. Barnes, A. Das and R. D. Higgins	2017	Acute Perinatal Sentinel Events, Neonatal Brain Injury Pattern, and Outcome of Infants Undergoing a Trial of Hypothermia for Neonatal Hypoxic-Ischemic Encephalopathy	Infants with perinatal sentinel events in the Eunice Kennedy Shriver National Institute of Child Health and Human Development Neonatal Research Network Hypothermia for Encephalopathy Trial had more basal ganglia and thalamus lesions on brain magnetic resonance imaging but similar neurodevelopmental outcomes at 18 months of age than infants without perinatal sentinel events. Outcomes correlated wi…	J Pediatr
8	E. Picetti, C. Iaccarino, R. Coimbra, F. Abu-Zidan, G. D. Tebala, Z. J. Balogh, W. L. Biffl, F. Coccolini, D. Gupta, R. V. Maier, I. Marzi, C. Robba, M. Sartelli, F. Servadei, P. F. Stahel, F. S. Taccone, A. W. Unterberg, M. V. Antonini, J. M. Galante, L. Ansaloni, A. W. Kirkpatrick, S. Rizoli, A. Leppaniemi, O. Chiara, B. De Simone, M. Chirica, V. G. Shelat, G. P. Fraga, M. Ceresoli, L. Cattani,…	2022	The acute phase management of spinal cord injury affecting polytrauma patients: the ASAP study	BACKGROUND: Few data on the management of acute phase of traumatic spinal cord injury (tSCI) in patients suffering polytrauma are available. As the therapeutic choices in the first hours may have a deep impact on outcome of tSCI patients, we conducted an international survey investigating this topic. METHODS: The survey was composed of 29 items. The main endpoints of the survey were to examine: (…	World J Emerg Surg
9	K. Czerwińska-Jelonkiewicz, J. Grand, G. Tavazzi, J. Sans-Rosello, A. Wood, A. Oleksiak, P. Buszman, M. Krysiński, A. Sionis, C. Hassager and J. Stępińska	2020	Acute respiratory failure and inflammatory response after out-of-hospital cardiac arrest: results of the Post-Cardiac Arrest Syndrome (PCAS) pilot study	BACKGROUND: Although the lungs are potentially highly susceptible to post-cardiac arrest syndrome injury, the issue of acute respiratory failure after out-of-hospital cardiac arrest has not been investigated. The objectives of this analysis were to determine the prevalence of acute respiratory failure after out-of-hospital cardiac arrest, its association with post-cardiac arrest syndrome inflamma…	Eur Heart J Acute Cardiovasc Care
10	Y. Kobayashi, N. Ishikawa, M. Tsumura, Y. Fujii, S. Okada, Y. Shigematsu and M. Kobayashi	2013	Acute severe encephalopathy related to human herpesvirus-6 infection in a patient with carnitine palmitoyltransferase 2 deficiency carrying thermolabile variants	We describe a male infant with carnitine palmitoyltransferase 2 (CPT2) deficiency who presented with acute encephalopathy related to human herpesvirus-6 (HHV-6) infection. He was hospitalized for pylexia and status epilepticus, diagnosed with acute encephalopathy, and treated with intensive supportive care including mechanical ventilation, support for hypothermia, and control of the intracranial …	Brain Dev
11	F. Pisani, C. Fusco, L. Nagarajan and C. Spagnoli	2021	Acute symptomatic neonatal seizures, brain injury, and long-term outcome: The role of neuroprotective strategies	INTRODUCTION: Neonatal seizures are frequent but underdiagnosed manifestations of acute brain dysfunction and an important contributor to unfavorable outcomes. Etiology and severity of brain injury are the single strongest outcome determinants. AREAS COVERED: The authors will discuss the prognostic role of acute symptomatic seizures versus brain injury and the main neuroprotective and neurorestor…	Expert Rev Neurother
12	P. A. Abdelmalik, D. W. Boorman, J. Tracy, J. Jallo and F. Rincon	2016	Acute Traumatic Coagulopathy Accompanying Isolated Traumatic Brain Injury is Associated with Worse Long-Term Functional and Cognitive Outcomes	BACKGROUND: Approximately one-third of patients with isolated traumatic brain injury (iTBI) present with acute traumatic coagulopathy (ATC). ATC is associated with increased morbidity and mortality. Its effects on long-term functional and cognitive outcomes are not as well characterized. METHODS: Data from the Citicoline Brain Injury Treatment Trial (COBRIT) were analyzed retrospectively. Exclusi…	Neurocrit Care
13	C. M. Leeper, M. Kutcher, I. Nasr, C. McKenna, T. Billiar, M. Neal, J. Sperry and B. A. Gaines	2016	Acute traumatic coagulopathy in a critically injured pediatric population: Definition, trend over time, and outcomes	BACKGROUND: While our understanding of acute traumatic coagulopathy (ATC) in adults is advancing, the pediatric literature on ATC is limited. Children have a unique injury profile and physiologic response to trauma; however, the impact of this phenomenon on ATC has not been fully elucidated. METHODS: We performed a retrospective review of our trauma registry from 2005 to 2014. Level 1 trauma pati…	J Trauma Acute Care Surg
14	H. B. Pajer, A. M. Asher, D. Leung, R. R. Barnett, B. L. Joyner and C. S. Quinsey	2021	Adherence to Guidelines for Managing Severe Traumatic Brain Injury in Children	Pediatric traumatic brain injury (TBI) protocols vary widely among institutions, despite the existence of published guidelines. This study seeks to identify significant differences in management of pediatric TBI across several institutions. Severe pediatric TBI protocols were collected from major US pediatric hospitals through direct communication with trauma staff. Of 24 institutions identified …	Am J Crit Care
15	P. Ballabh and S. A. Back	2014	Advances in neonatal neurology		Clin Perinatol
16	K. Panara, J. M. Masterson, L. F. Savio and R. Ramasamy	2019	Adverse Effects of Common Sports and Recreational Activities on Male Reproduction	CONTEXT: Male factor infertility plays a significant role in infertility. Many factors have been associated with male infertility; however, the link between many sports and recreational factors and male reproduction remains poorly characterized. OBJECTIVE: To evaluate the current literature regarding the impact of many common sports and recreational factors on male reproduction. EVIDENCE ACQUISIT…	Eur Urol Focus
17	A. Sarnaik, N. M. Ferguson, A. M. I. O'Meara, S. Agrawal, A. Deep, S. Buttram, M. J. Bell, S. R. Wisniewski, J. F. Luther, A. L. Hartman and M. S. Vavilala	2018	Age and Mortality in Pediatric Severe Traumatic Brain Injury: Results from an International Study	BACKGROUND: Although small series have suggested that younger age is associated with less favorable outcome after severe traumatic brain injury (TBI), confounders and biases have limited our understanding of this relationship. We hypothesized that there would be an association between age and mortality in children within an ongoing observational, cohort study. METHODS: The first 200 subjects from…	Neurocrit Care
18	K. V. Annink, A. R. Franz, J. B. Derks, M. Rudiger, F. V. Bel and M. Benders	2017	Allopurinol: Old Drug, New Indication in Neonates?	BACKGROUND: Hypoxic-ischemic encephalopathy (HIE) is an important cause of neonatal mortality and neurological morbidity, even despite hypothermia treatment. Neuronal damage in these infants is partly caused by the production of superoxides via the xanthine-oxidase pathway and concomitant free radical formation. Allopurinol is a xanthine-oxidase inhibitor and can potentially reduce the formation …	Curr Pharm Des
19	J. L. Song and V. J. Wang	2017	Altered Level Of Consciousness: Evidence-Based Management In The Emergency Department	A child who presents to the emergency department with an altered level of consciousness can be clinically unstable and can pose a great diagnostic challenge. The emergency clinician must quickly develop a wide differential of possible etiologies in order to administer potentially life-saving medications or interventions. The history, physical examination, and appropriate diagnostic tests can aid …	Pediatr Emerg Med Pract
20	A. Dias, E. Franco, J. Martinez and V. M. Figueredo	2017	Altered mental status in the emergency department - Can an electrocardiogram show the right way to go?	A 38-year-old African American male patient with a past medical history of human immunodeficiency virus and schizophrenia who was noncompliant with medications presented to the emergency department (ED) after activation of the local crisis response center for altered mental status. Upon arrival he was lethargic and uncooperative, unable to provide any significant details apart from pleuritic ches…	J Electrocardiol
21	C. Nasri-Heir, J. Khan, R. Benoliel, C. Feng, D. Yarnitsky, F. Kuo, C. Hirschberg, G. Hartwell, C. Y. Huang, G. Heir, O. Korczeniewska, S. R. Diehl and E. Eliav	2015	Altered pain modulation in patients with persistent postendodontic pain	Persistent pain may follow nerve injuries associated with invasive therapeutic interventions. About 3% to 7% of the patients remain with chronic pain after endodontic treatment, and these are described as suffering from painful posttraumatic trigeminal neuropathy (PTTN). Unfortunately, we are unable to identify which patients undergoing such procedures are at increased risk of developing PTTN. Re…	Pain
22	J. J. Yoo, L. C. Casey, A. M. Herweck and S. R. Thaller	2019	Alternative Therapies to Fat Grafting in the Craniofacial Region	Autologous fat grafting is a technique with various applications in the craniofacial region ranging from the treatment of wounds, scars, keloids, and soft tissue deformities. In this review, alternative therapies to fat grafting are discussed. These are composed of established therapies like silicone gel or sheeting, corticosteroids, cryotherapy, and laser therapy. Novel applications of negative …	J Craniofac Surg
23	D. H. Fulkerson, I. K. White, J. M. Rees, M. M. Baumanis, J. L. Smith, L. L. Ackerman, J. C. Boaz and T. G. Luerssen	2015	Analysis of long-term (median 10.5 years) outcomes in children presenting with traumatic brain injury and an initial Glasgow Coma Scale score of 3 or 4	OBJECT: Patients with traumatic brain injury (TBI) with low presenting Glasgow Coma Scale (GCS) scores have very high morbidity and mortality rates. Neurosurgeons may be faced with difficult decisions in managing the most severely injured (GCS scores of 3 or 4) patients. The situation may be considered hopeless, with little chance of a functional recovery. Long-term data are limited regarding the…	J Neurosurg Pediatr
24	S. G. Yoon, K. Choi, K. H. Kyung and M. S. Kim	2023	Analysis of rebound intracranial pressure occurring during rewarming after therapeutic hypothermia in traumatic brain injury patients	OBJECTIVE: To investigate the risk factors associated with rebound intracranial pressure (ICP), a phenomenon that occurs when brain swelling reprogresses rapidly during rewarming in patients who have undergone therapeutic hypothermia for traumatic brain injury (TBI). METHODS: This study analyzed 42 patients who underwent therapeutic hypothermia among 172 patients with severe TBI admitted to a sin…	Clin Neurol Neurosurg
25	H. B. Sun, J. Antoine, G. Vu and C. M. Park	2019	Anesthetic Management of a Cardiac Transplant Patient After Extensive Facial Trauma Caused by a Pit Bull Attack	A 72-year-old male cardiac transplant patient presented after sustaining facial and extremity trauma caused by a pit bull dog attack. The case was further complicated by the duration of the surgery, bleeding, infection risk, intraoperative hypothermia, immunosuppression, and the risk of sepsis. His anesthetic management required careful coordination with his transplant team. We also sought the ex…	J Oral Maxillofac Surg
26	A. V. Lele, B. G. Nair, C. Fong, A. M. Walters and M. J. Souter	2022	Anesthetic Management of Brain-dead Adult and Pediatric Organ Donors: The Harborview Medical Center Experience	INTRODUCTION: The exposure of anesthesiologists to organ recovery procedures and the anesthetic technique used during organ recovery has not been systematically studied in the United States. METHODS: A retrospective cohort study was conducted on all adult and pediatric patients who were declared brain dead between January 1, 2008, and June 30, 2019, and who progressed to organ donation at Harborv…	J Neurosurg Anesthesiol
27	S. D'Souza	2015	Aneurysmal Subarachnoid Hemorrhage	Aneurysmal subarachnoid hemorrhage (SAH) is a worldwide health burden with high fatality and permanent disability rates. The overall prognosis depends on the volume of the initial bleed, rebleeding, and degree of delayed cerebral ischemia (DCI). Cardiac manifestations and neurogenic pulmonary edema indicate the severity of SAH. The International Subarachnoid Aneurysm Trial (ISAT) reported a favor…	J Neurosurg Anesthesiol
28	R. Gatto, M. Chauhan and N. Chauhan	2015	Anti-edema effects of rhEpo in experimental traumatic brain injury	PURPOSE: Traumatic brain injury (TBI) is one of the leading causes of disability and death which begins with the formation of edema as the persistent primary causative factor in TBI. Although medical management of cerebral edema by hypothermia, ventriculostomy, mannitol or hypertonic saline have been effective in treating edema, many of these therapies end up with some neurologic deficits, necess…	Restor Neurol Neurosci
29	Y. S. Tarahovsky, I. S. Fadeeva, N. P. Komelina, M. O. Khrenov and N. M. Zakharova	2017	Antipsychotic inductors of brain hypothermia and torpor-like states: perspectives of application	Hypothermia and hypometabolism (hypometabothermia) normally observed during natural hibernation and torpor, allow animals to protect their body and brain against the damaging effects of adverse environment. A similar state of hypothermia can be achieved under artificial conditions through physical cooling or pharmacological effects directed at suppression of metabolism and the processes of thermo…	Psychopharmacology (Berl)
30	N. Diaz-Segarra, A. Edmond and P. Yonclas	2022	Antipsychotic-Induced Hypothermia After Starting Aripiprazole for Posttraumatic Agitation Management: A Case Report	OBJECTIVES: Antipsychotic-induced hypothermia is an uncommon type of secondary hypothermia resulting from neurotransmitter derangements within the nervous system thermoregulation pathway. The most common causative medications include olanzapine, haloperidol, and risperidone, with one published report of aripiprazole. Most individuals who develop antipsychotic-induced hypothermia receive neurolept…	Clin Neuropharmacol
31	A. Tekes, A. Poretti, M. M. Scheurkogel, T. A. Huisman, J. A. Howlett, E. Alqahtani, J. H. Lee, C. Parkinson, K. Shapiro, S. E. Chung, J. M. Jennings, M. M. Gilmore, C. W. Hogue, L. J. Martin, R. C. Koehler, F. J. Northington and J. K. Lee	2015	Apparent diffusion coefficient scalars correlate with near-infrared spectroscopy markers of cerebrovascular autoregulation in neonates cooled for perinatal hypoxic-ischemic injury	BACKGROUND AND PURPOSE: Neurologic morbidity remains high in neonates with perinatal hypoxic-ischemic injury despite therapeutic hypothermia. DTI provides qualitative and quantitative information about the microstructure of the brain, and a near-infrared spectroscopy index can assess cerebrovascular autoregulation. We hypothesized that lower ADC values would correlate with worse autoregulatory fu…	AJNR Am J Neuroradiol
32	M. Lo Pizzo, G. Schiera, I. Di Liegro, C. M. Di Liegro, J. Pál, E. Czeiter, E. Sulyok and T. Dóczi	2013	Aquaporin-4 distribution in control and stressed astrocytes in culture and in the cerebrospinal fluid of patients with traumatic brain injuries	Distribution of aquaporin-4 (AQP4) was studied by western analysis and immunofluorescence in rat astrocytes exposed to either hypothermic (30 °C) or hyperosmolar (0.45 M sucrose) stress, and in the cerebrospinal fluid (CSF) of patients who suffered traumatic brain injury (TBI). CSF was obtained from 5 healthy subjects and from 20 patients suffering from severe TBI. CSF samples were taken at admis…	Neurol Sci
33	J. Grand, G. Lilja, J. Kjaergaard, J. Bro-Jeppesen, H. Friberg, M. Wanscher, T. Cronberg, N. Nielsen and C. Hassager	2020	Arterial blood pressure during targeted temperature management after out-of-hospital cardiac arrest and association with brain injury and long-term cognitive function	OBJECTIVES: During targeted temperature management after out-of-hospital cardiac arrest infusion of vasoactive drugs is often needed to ensure cerebral perfusion pressure. This study investigated mean arterial pressure after out-of-hospital cardiac arrest and the association with brain injury and long-term cognitive function. METHODS: Post-hoc analysis of patients surviving at least 48 hours in t…	Eur Heart J Acute Cardiovasc Care
34		2017	Artificial cooling can increase risk of death in children	Therapeutic hypothermia is proven to reduce the effects of traumatic brain injuries (TBIs) in adults. Researchers of this study found these benefits do not extend to children, however, and that the practice can even increase the likelihood of death.	Emerg Nurse
35	T. Cronberg	2019	Assessing brain injury after cardiac arrest, towards a quantitative approach	PURPOSE OF REVIEW: Withdrawal of life-sustaining therapy due to a presumed poor neurological prognosis precedes most deaths in patients who have been resuscitated after an out-of-hospital cardiac arrest and are being treated in an ICU. Guidelines to support these critical decisions recommend a multimodal strategy based on advanced diagnostic methods. This review will discuss clinical experience w…	Curr Opin Crit Care
36	J. D. Kraemer, H. N. Zaccaro, J. S. Roffenbender, S. A. Baig, M. E. Graves, K. J. Hauler, A. N. Hussain and F. E. Mulroy	2015	Assessing the potential for bias in direct observation of adult commuter cycling and helmet use	OBJECTIVES: Bicycling and helmet surveillance, research, and programme evaluation depend on accurate measurement by direct observation, but it is unclear whether weather and other exogenous factors introduce bias into observed counts of cyclists and helmet use. METHODS: To address this issue, a time series was created of cyclists observed at two observation points in Washington, DC, at peak commu…	Inj Prev
37	V. Mohsenin	2013	Assessment and management of cerebral edema and intracranial hypertension in acute liver failure	Acute liver failure is uncommon but not a rare complication of liver injury. It can happen after ingestion of acetaminophen and exposure to toxins and hepatitis viruses. The defining clinical symptoms are coagulopathy and encephalopathy occurring within days or weeks of the primary insult in patients without preexisting liver injury. Acute liver failure is often complicated by multiorgan failure …	J Crit Care
38	C. Cristia, M. L. Ho, S. Levy, L. W. Andersen, S. M. Perman, T. Giberson, J. D. Salciccioli, B. Z. Saindon, M. N. Cocchi and M. W. Donnino	2014	The association between a quantitative computed tomography (CT) measurement of cerebral edema and outcomes in post-cardiac arrest-a validation study	AIM: Previous studies have examined the association between quantitative head computed tomography (CT) measures of cerebral edema and patient outcomes reporting that a calculated gray matter to white matter attenuation ratio (GWR) of <1.2 indicates a near 100% non-survivable injury post-cardiac arrest. The objective of the current study was to validate whether a GWR <1.2 reliably indicates poor s…	Resuscitation
39	H. Kobata, A. Sugie, E. Suehiro, K. Dohi, T. Kaneko, M. Fujita, Y. Oda, Y. Kuroda, S. Yamashita and T. Maekawa	2017	Association between Blood Glucose Levels the Day after Targeted Temperature Initiation and Outcome in Traumatic Brain Injury: A Post-Hoc Analysis of the B-HYPO Study	We investigated associations between blood glucose levels and clinical outcomes in participants of the multi-center randomized controlled Brain-Hypothermia (B-HYPO) study. Patients with severe traumatic brain injury (TBI, Glasgow Coma Scale 4-8) were assigned to therapeutic hypothermia (TH, 32-34°C, n = 98) or fever control (35.5-37.0°C, n = 50) groups. TH patients were cooled as soon as possible…	J Neurotrauma
40	E. Szakmar, J. Smith, E. Yang, J. J. Volpe, T. Inder and M. El-Dib	2021	Association between cerebral oxygen saturation and brain injury in neonates receiving therapeutic hypothermia for neonatal encephalopathy	OBJECTIVE: To assess the association of cerebral oxygen saturation (CrSO(2)) collected by near infrared spectroscopy (NIRS) during therapeutic hypothermia (TH) and rewarming with evidence of brain injury on post-rewarming MRI. STUDY DESIGN: This retrospective cohort study included 49 infants, who received TH for mild to severe neonatal encephalopathy. Of those, 26 presented with brain injury asse…	J Perinatol
41	L. Grindegård, T. Cronberg, S. Backman, K. Blennow, J. Dankiewicz, H. Friberg, C. Hassager, J. Horn, T. W. Kjaer, J. Kjaergaard, M. Kuiper, N. Mattsson-Carlgren, N. Nielsen, A. F. van Rootselaar, A. O. Rossetti, P. Stammet, S. Ullén, H. Zetterberg, E. Westhall and M. Moseby-Knappe	2022	Association Between EEG Patterns and Serum Neurofilament Light After Cardiac Arrest: A Post Hoc Analysis of the TTM Trial	BACKGROUND AND OBJECTIVES: EEG is widely used for prediction of neurologic outcome after cardiac arrest. To better understand the relationship between EEG and neuronal injury, we explored the association between EEG and neurofilament light (NfL) as a marker of neuroaxonal injury, evaluated whether highly malignant EEG patterns are reflected by high NfL levels, and explored the association of EEG …	Neurology
42	E. S. Yan, V. Y. Chock, S. L. Bonifacio, A. Dahlen, C. V. Guimaraes, G. Altit, S. Bhombal and K. Van Meurs	2022	Association between multi-organ dysfunction and adverse outcome in infants with hypoxic ischemic encephalopathy	OBJECTIVE: To evaluate multi-organ dysfunction (MOD) in newborns treated with therapeutic hypothermia (TH) for hypoxic ischemic encephalopathy (HIE), and to compare MOD in those with normal/mild magnetic resonance imaging (MRI) findings to those with moderate to severe MRI findings or death. STUDY DESIGN: Retrospective single-center observational study of infants treated with TH. A total of 16 pa…	J Perinatol
43	V. Padhiar, G. Rosser, N. Openshaw-Lawrence, O. Kappelou, J. Evanson, B. Kaya and D. K. Shah	2022	Association between Multi-Organ Involvement and Brain Injury in Cooled Newborns: A Statistical Approach	INTRODUCTION: In the event of fetal hypoxia-ischemia, circulation to the brain and central organs is thought to be preserved. The objective of the study was to explore the relationship between the presence of brain injury on MRI and multi-organ involvement, as reflected in routinely collected laboratory (lab) values in babies who have undergone therapeutic hypothermia (TH) after hypoxic-ischemic …	Dev Neurosci
44	J. E. Orrock, K. Panchapakesan, G. Vezina, T. Chang, K. Harris, Y. Wang, S. Knoblach and A. N. Massaro	2016	Association of brain injury and neonatal cytokine response during therapeutic hypothermia in newborns with hypoxic-ischemic encephalopathy	BACKGROUND: Cytokines have been proposed as mediators of neonatal brain injury via neuroinflammatory pathways triggered by hypoxia-ischemia. Limited data are available on cytokine profiles in larger cohorts of newborns with hypoxic-ischemic encephalopathy (HIE) undergoing therapeutic hypothermia (TH). METHODS: Serum cytokines interleukin (IL)-1β, IL-2, IL-4, IL-6, IL-8, IL-10, IL-13, tumor necros…	Pediatr Res
45	T. Hifumi, K. Kawakita, T. Yoda, T. Okazaki and Y. Kuroda	2017	Association of brain metabolites with blood lactate and glucose levels with respect to neurological outcomes after out-of-hospital cardiac arrest: A preliminary microdialysis study	AIM: Out-of-hospital cardiac arrest (OHCA) is associated with poor prognosis. Cerebral microdialysis (CMD) is an efficient sampling technique to detect neurochemical changes in brain interstitial tissue. In this retrospective study, we hypothesised that there are different CMD levels between patients with favourable and unfavourable neurological outcomes. METHODS: Data of patients with OHCA admit…	Resuscitation
46	J. M. Lynch, C. D. Mavroudis, T. S. Ko, M. Jacobwitz, D. R. Busch, R. Xiao, S. C. Nicolson, L. M. Montenegro, J. W. Gaynor, A. G. Yodh and D. J. Licht	2022	Association of Ongoing Cerebral Oxygen Extraction During Deep Hypothermic Circulatory Arrest With Postoperative Brain Injury	Cardiac surgery utilizing circulatory arrest is most commonly performed under deep hypothermia (∼18°C) to suppress tissue oxygen demand and provide neuroprotection during operative circulatory arrest. Studies investigating the effects of deep hypothermic circulatory arrest (DHCA) on neurodevelopmental outcomes of patients with congenital heart disease give conflicting results. Here, we address th…	Semin Thorac Cardiovasc Surg
47	M. M. Morales, P. Montaldo, P. Ivain, S. Pant, V. Kumar, V. Krishnan, S. Shankaran and S. Thayyil	2021	Association of Total Sarnat Score with brain injury and neurodevelopmental outcomes after neonatal encephalopathy	We examined the association of Total Sarnat Score (TSS) with brain injury on neonatal magnetic resonance (MR) and adverse neurodevelopmental outcome (NDO) (death or moderate or severe disability) at 2 years of age in 145 infants undergoing therapeutic hypothermia for neonatal encephalopathy. TSS was associated with basal ganglia/thalamic injury on conventional MR (p=0.03) and thalamic N-acetyl as…	Arch Dis Child Fetal Neonatal Ed
48	B. D. Johnson, J. R. Sackett, Z. J. Schlader and J. J. Leddy	2020	Attenuated Cardiovascular Responses to the Cold Pressor Test in Concussed Collegiate Athletes	CONTEXT: Cardiovascular responses to the cold pressor test (CPT) provide information regarding sympathetic function. OBJECTIVE: To determine if recently concussed collegiate athletes had blunted cardiovascular responses during the CPT. DESIGN: Cross-sectional study. SETTING: Laboratory. PATIENTS OR OTHER PARTICIPANTS: A total of 10 symptomatic concussed collegiate athletes (5 men, 5 women; age = …	J Athl Train
49	R. Francis, B. A. Gregson and A. D. Mendelow	2016	Attitudes in 2013 to Monitoring Intracranial Pressure for Traumatic Intracerebral Haemorrhage	INTRODUCTION: Recent research has been equivocal regarding the usefulness of intracranial pressure (ICP) monitoring for traumatic intracerebral haemorrhage (ICH). We aimed to investigate attitudes of clinicians from as wide an international audience as possible. MATERIALS AND METHODS: A SurveyMonkey® questionnaire was distributed to individuals, including members of the Society of British Neurolo…	Acta Neurochir Suppl
50	S. Sinha	2018	Author's Reply: Progesterone with or without hypothermia in patients with acute severe traumatic brain injury		Neurol India
51	E. Crompton and P. Sharma	2017	The authors reply		Crit Care Med
52	J. O. Obafunwa, E. Hammerl, D. Jaskierny, L. Taylor, L. Russell and K. Reinhard	2018	Autologous Bone Flap Resorption Years After Subtemporal Craniotomy	In Spring of 2012, the partially undressed and skeletonized remains of a homeless adult Hispanic male was found in a fairly open wooded area in Nebraska. The remains showed evidence of extensive pathologies, which included healed traumas and surgeries. Examination of the decedent's medical records revealed that he had a history of kidney and liver problems, alcohol abuse, several traumas includin…	Am J Forensic Med Pathol
53	L. J. Mercier, J. Batycky, C. Campbell, K. Schneider, J. Smirl and C. T. Debert	2022	Autonomic dysfunction in adults following mild traumatic brain injury: A systematic review	BACKGROUND: Increasing evidence suggests autonomic nervous system (ANS) dysfunction may occur following mild traumatic brain injury (mTBI). Measures of heart rate, heart rate variability, blood pressure and baroreceptor sensitivity can be used to evaluate ANS dysfunction following mTBI. OBJECTIVE: Summarize the evidence for ANS dysfunction in adults following mTBI. METHODS: A search of Embase, ME…	NeuroRehabilitation
54	H. Campbell, R. B. Govindan, S. Kota, T. Al-Shargabi, M. Metzler, N. Andescavage, T. Chang, G. Vezina, A. du Plessis and A. N. Massaro	2018	Autonomic Dysfunction in Neonates with Hypoxic Ischemic Encephalopathy Undergoing Therapeutic Hypothermia Impairs Physiological Responses to Routine Care Events	OBJECTIVE: To evaluate whether infants with hypoxic-ischemic encephalopathy and evidence of autonomic dysfunction have aberrant physiological responses to care events that could contribute to evolving brain injury. STUDY DESIGN: Continuous tracings of heart rate (HR), blood pressure (BP), cerebral near infrared spectroscopy, and video electroencephalogram data were recorded from newborn infants w…	J Pediatr
55	R. R. Resnik and C. E. Misch	2015	Avoiding Mandibular Nerve Impairment, Part 3. Management of Neurosensory Impairments After Dental Implant Surgery		Dent Today
56	R. B. Price	2013	Avoiding pitfalls when using a light-curing unit		Compend Contin Educ Dent
57	K. Satoh, N. Hirasawa, K. Yoshida, M. Okuyama and H. Nakae	2022	Baclofen Withdrawal With Reversible Posterior Leukoencephalopathy Syndrome: Bacterial Meningitis Mimicker	BACKGROUND: The intrathecal baclofen (ITB) pump is an effective treatment for patients with spasticity unresponsive to oral medication. CASE REPORT: A 31-year-old woman with spinal cord injury sequelae was admitted to the emergency department due to sudden headache and excessive confusion. The patient was on ITB for lower limb spasticity. On presentation, her vital signs revealed blood pressure o…	J Emerg Med
58	R. Nau, M. Djukic, A. Spreer, S. Ribes and H. Eiffert	2015	Bacterial meningitis: an update of new treatment options	The outcome of bacterial meningitis critically depends on the rapid initiation of bactericidal antibiotic therapy and adequate management of septic shock. In community-acquired meningitis, the choice of an optimum initial empirical antibiotic regimen depends on the regional resistance patterns. Pathogens resistant to antibacterials prevail in nosocomial bacterial meningitis. Dexamethasone is reco…	Expert Rev Anti Infect Ther
59	A. Heringhaus, M. D. Blom and H. Wigert	2013	Becoming a parent to a child with birth asphyxia-From a traumatic delivery to living with the experience at home	The aim of this study is to describe the experiences of becoming a parent to a child with birth asphyxia treated with hypothermia in the neonatal intensive care unit (NICU). In line with the medical advances, the survival of critically ill infants with increased risk of morbidity is increasing. Children who survive birth asphyxia are at a higher risk of functional impairments, cerebral palsy (CP)…	Int J Qual Stud Health Well-being
60	N. Ramanantsoa, B. Fleiss, M. Bouslama, B. Matrot, L. Schwendimann, C. Cohen-Salmon, P. Gressens and J. Gallego	2013	Bench to cribside: the path for developing a neuroprotectant	The consequences of perinatal brain injury include immeasurable anguish for families and substantial ongoing costs for care and support of effected children. Factors associated with perinatal brain injury in the preterm infant include inflammation and infection, and with increasing gestational age, a higher proportion is related to hypoxic-ischemic events, such as stroke and placental abruption. …	Transl Stroke Res
61	R. Abella, A. Varrica, A. Satriano, G. Tettamanti, G. Pelissero, A. D. Gavilanes, L. J. Zimmermann, H. J. Vles, M. C. Strozzi, F. R. Pluchinotta and D. Gazzolo	2015	Biochemical Markers for Brain Injury Monitoring in Children with or without Congenital Heart Diseases	Perinatal asphyxia (PA) still constitutes a common complication involving a large number of infants with or without congenital heart diseases (CHD). PA affects 0.2-0.6% of full-term neonates, 20% of which suffer mortal hypoxic-ischemic encephalopathy, and among survivors 25% exhibit permanent consequences at neuropsychological level. Each year, about one third of 1000 live births underwent to sur…	CNS Neurol Disord Drug Targets
62	L. Uhrig, J. M. Devys, M. Piotin and G. Taylor	2014	Bispectral index transiently decreased to "0" during per-embolization rupture of an intracranial aneurysm	Interpreting a Bispectral Index (BIS) of "0", corresponding to an isolelectric electroencephalography, can be difficult. After ruling out technical issues, such as leads disconnection, several possible causes for a decrease in the BIS persists, including deep anesthesia, hypothermia, decrease in the cerebral perfusion pressure and cerebral ischemia. We report a sudden transient decrease of the BI…	Ann Fr Anesth Reanim
63	E. M. Graham, A. D. Everett, J. C. Delpech and F. J. Northington	2018	Blood biomarkers for evaluation of perinatal encephalopathy: state of the art	PURPOSE OF REVIEW: The rapid progress in biomarker science is on the threshold of significantly changing clinical care for infants in the neonatal ICU. Infants with neonatal brain injuries will likely be the first group whose management is dramatically altered with point-of-care, rapidly available brain biomarker analysis. Providing an interim update on progress in this area is the purpose of thi…	Curr Opin Pediatr
64	S. Sinha, A. Raheja, N. Samson, S. Bhoi, A. Selvi, P. Sharma and B. S. Sharma	2016	Blood mitochondrial enzymatic assay as a predictor of long-term outcome in severe traumatic brain injury	Recent studies have observed the central role of mitochondrial dysfunction in severe traumatic brain injury (sTBI). One hundred and seven sTBI patients (18-65years old, presenting within 8hours of injury) were randomised for a placebo controlled phase II trial of progesterone with or without hypothermia. We serially analysed blood mitochondrial enzymes (Complex I [C1], Complex IV [C4] and pyruvat…	J Clin Neurosci
65	F. Stretti, M. Gotti, S. Pifferi, G. Brandi, F. Annoni and N. Stocchetti	2014	Body temperature affects cerebral hemodynamics in acutely brain injured patients: an observational transcranial color-coded duplex sonography study	INTRODUCTION: Temperature changes are common in patients in a neurosurgical intensive care unit (NICU): fever is frequent among severe cases and hypothermia is used after cardiac arrest and is currently being tested in clinical trials to lower intracranial pressure (ICP). This study investigated cerebral hemodynamics when body temperature varies in acute brain injured patients. METHODS: We enroll…	Crit Care
66	J. B. Gaither, V. Chikani, U. Stolz, C. Viscusi, K. Denninghoff, B. Barnhart, T. Mullins, A. D. Rice, M. Mhayamaguru, J. J. Smith, S. M. Keim, B. J. Bobrow and D. W. Spaite	2017	Body Temperature after EMS Transport: Association with Traumatic Brain Injury Outcomes	INTRODUCTION: Low body temperatures following prehospital transport are associated with poor outcomes in patients with traumatic brain injury (TBI). However, a minimal amount is known about potential associations across a range of temperatures obtained immediately after prehospital transport. Furthermore, a minimal amount is known about the influence of body temperature on non-mortality outcomes.…	Prehosp Emerg Care
67	P. M. Kochanek and T. C. Jackson	2017	The Brain and Hypothermia-From Aristotle to Targeted Temperature Management		Crit Care Med
68	J. Tazoe, K. Yamada, K. Sakai, K. Akazawa and K. Mineura	2014	Brain core temperature of patients with mild traumatic brain injury as assessed by DWI-thermometry	INTRODUCTION: The aim of this study was to assess the brain core temperature of patients with mild traumatic brain injury (mTBI) using a noninvasive temperature measurement technique based on the diffusion coefficient of the cerebrospinal fluid. METHODS: This retrospective study used the data collected from April 2008 to June 2011. The patient group comprised 20 patients with a Glasgow Coma Scale…	Neuroradiology
69	T. Rizvi, P. Batchala and S. Mukherjee	2018	Brain Death: Diagnosis and Imaging Techniques	Brain death (BD) is an irreversible cessation of functions of the entire brain, including the brainstem. The diagnosis of BD is made on clinical grounds and neurologic examination. In the United States, clinical criteria set by the American Academy of Neurology (AAN) emphasize 3 specific clinical findings to confirm BD, which include coma, absence of brainstem reflexes and apnea. Ancillary tests …	Semin Ultrasound CT MR
70	G. Imataka, K. Wake, H. Yamanouchi, K. Ono and O. Arisaka	2014	Brain hypothermia therapy for status epilepticus in childhood	OBJECTIVE: At the Dokkyo Medical University Hospital, we introduced a brain hypothermia therapy protocol for treating childhood status epilepticus and acute encephalitis/encephalopathy in 2004. PATIENTS AND METHODS: This protocol focuses on infants with a minimum age of six months or 7.5 kg in weight. Applicable diseases include acute encephalitis/encephalopathy occurring from status epilepticus …	Eur Rev Med Pharmacol Sci
71	G. D. Perkins, C. W. Callaway, K. Haywood, R. W. Neumar, G. Lilja, M. J. Rowland, K. N. Sawyer, M. B. Skrifvars and J. P. Nolan	2021	Brain injury after cardiac arrest	As more people are surviving cardiac arrest, focus needs to shift towards improving neurological outcomes and quality of life in survivors. Brain injury after resuscitation, a common sequela following cardiac arrest, ranges in severity from mild impairment to devastating brain injury and brainstem death. Effective strategies to minimise brain injury after resuscitation include early intervention …	Lancet
72	F. Rincon, U. Patel, C. Schorr, E. Lee, S. Ross, R. P. Dellinger and S. Zanotti-Cavazzoni	2015	Brain injury as a risk factor for fever upon admission to the intensive care unit and association with in-hospital case fatality: a matched cohort study	PURPOSE: To test the hypothesis that fever was more frequent in critically ill patients with brain injury when compared to nonneurological patients and to study its effect on in-hospital case fatality. METHODS: Retrospective matched cohort study utilizing a single-center prospectively compiled registry. Critically ill neurological patients ≥18 years and consecutively admitted to the intensive car…	J Intensive Care Med
73	T. Imanishi, M. Shimizu, W. Sumiya, C. Kanno, M. Kanno, M. Kanno and K. Kawabata	2022	Brain injury following mild hypoxic-ischemic encephalopathy in neonates-Ten-year experience in a tertiary perinatal center	OBJECTIVE: We aimed to evaluate abnormal magnetic resonance imaging (MRI) findings in neonates with mild hypoxic-ischemic encephalopathy (HIE). STUDY DESIGN: This was a single-center, retrospective study of mild HIE conducted from 2011 to 2020. Almost all neonates with mild HIE received management targeted to a temperature of 36 ± 0.5°C for 72 h and underwent MRI (135 of 145). We evaluated medica…	J Perinatol
74	K. R. Thiim, A. A. Garvey, E. Singh, B. Walsh, T. E. Inder and M. El-Dib	2023	Brain Injury in Infants Evaluated for, But Not Treated with, Therapeutic Hypothermia	Defining neonatal encephalopathy clinically to qualify for therapeutic hypothermia is challenging. This study examines magnetic resonance imaging outcomes of 39 infants who were evaluated and not cooled using criteria inclusive of mild encephalopathy. Infants evaluated for therapeutic hypothermia are at risk for brain injury and may benefit from neuroimaging and follow-up.	J Pediatr
75	M. A. Koenig	2014	Brain resuscitation and prognosis after cardiac arrest	Brain injury represents the major cause of long-term disability and mortality among patients resuscitated from cardiac arrest. Brain-directed therapies include maintenance of normal oxygenation, hemodynamic support to optimize cerebral perfusion, glycemic control, and targeted temperature management. Pertinent guidelines and recommendations are reviewed for brain-directed treatment. The latest cl…	Crit Care Clin
76	M. Boyko, S. E. Gruenbaum, B. F. Gruenbaum, Y. Shapira and A. Zlotnik	2014	Brain to blood glutamate scavenging as a novel therapeutic modality: a review	It is well known that abnormally elevated glutamate levels in the brain are associated with secondary brain injury following acute and chronic brain insults. As such, a tight regulation of brain glutamate concentrations is of utmost importance in preventing the neurodegenerative effects of excess glutamate. There has been much effort in recent years to better understand the mechanisms by which gl…	J Neural Transm (Vienna)
77	A. J. Schiefecker, R. Beer, G. Broessner, M. Kofler, E. Schmutzhard and R. Helbok	2015	Can Therapeutic Hypothermia Be Guided by Advanced Neuromonitoring in Neurocritical Care Patients? A Review	The impact of therapeutic hypothermia (TH) on long-term neurological outcome is still controversial. Data on the effects of TH on brain homeostasis are mostly derived from experimental research. Invasive multimodal neuromonitoring techniques may provide additional insight into pathophysiological changes associated with primary or secondary brain injury in humans. In this study we describe the pri…	Ther Hypothermia Temp Manag
78	D. S. J. Ting, C. Dees and C. Ellerton	2017	Cannula-associated Ocular Injuries during Cataract Surgery: A Preventable Intraoperative Complication?	Although rare, inadvertently dislodged cannula can occur during cataract surgery. We report two cases of cannula-associated ocular injury during stromal hydration of the main corneal incision despite the use of Luer-lock syringes. Case 1 suffered from an initially occult intraocular injury which led to a delayed presentation of vitreous prolapsing into the anterior chamber, presumed posterior cap…	Middle East Afr J Ophthalmol
79	D. H. Park, T. W. Kim, M. S. Kim, W. Han, D. E. Lee, G. S. Kim and C. Y. Jeong	2021	Cardiac arrest caused by accidental severe hypothermia and myocardial infarction during general anesthesia	Therapeutic hypothermia is often used for traumatic brain injury because of its neuroprotective effect and decreased secondary brain injury. However, this procedure lacks clinical evidence supporting its efficacy, and adverse outcomes have been reported during general anesthesia. A 61-year-old man with a history of percutaneous coronary intervention (PCI) was admitted with traumatic brain injury.…	J Int Med Res
80	N. M. Studer, I. R. Driscoll, I. M. Daly and J. C. Graybill	2015	Care of the Burn Casualty in the Prolonged Field Care Environment	Burns are frequently encountered on the modern battlefield, with 5% - 20% of combat casualties expected to sustain some burn injury. Addressing immediate life-threatening conditions in accordance with the MARCH protocol (massive hemorrhage, airway, respirations, circulation, hypothermia/head injury) remains the top priority for burn casualties. Stopping the burning process, total burn surface are…	J Spec Oper Med
81	L. D. Murphy and R. S. Green	2014	A case of commotio cordis treated with therapeutic hypothermia	BACKGROUND: Therapeutic hypothermia is used as a neuroprotective strategy for patients who have persistent neurologic compromise after return of spontaneous circulation from cardiac arrest. The 2010 American Heart Association Guidelines recommend the use of therapeutic hypothermia in adult cardiac arrest patients when the initial rhythm is ventricular fibrillation. These recommendations are based…	J Emerg Med
82	N. J. Zhou and Z. H. Tang	2020	A case report of successful treatment of severe traumatic brain injury by prolonged targeted temperature management		Chin Med J (Engl)
83	M. Nishikimi, N. Matsuda, K. Matsui, K. Takahashi, T. Ejima, K. Liu, T. Ogura, M. Higashi, H. Umino, G. Makishi, A. Numaguchi, S. Matsushima, H. Tokuyama, M. Nakamura and S. Matsui	2016	CAST: a new score for early prediction of neurological outcomes after cardiac arrest before therapeutic hypothermia with high accuracy		Intensive Care Med
84	M. Gaasch, G. Putzer, A. J. Schiefecker, J. Martini, G. Strapazzon, B. Ianosi, C. Thome, P. Paal, H. Brugger, P. Mair and R. Helbok	2020	Cerebral Autoregulation Is Impaired During Deep Hypothermia-A Porcine Multimodal Neuromonitoring Study	Effects of brain temperature modulation on cerebral hemodynamics are unclear. We aimed at investigating changes of dynamic cerebral autoregulation (AR) indices during induction of deep hypothermia (HT) in a porcine model mimicking the clinical scenario of accidental HT. Thirteen pigs were surface-cooled to a core temperature of 28°C. High-frequency monitoring included brain temperature, mean arte…	Ther Hypothermia Temp Manag
85	M. A. Koenig	2018	Cerebral Edema and Elevated Intracranial Pressure	PURPOSE OF REVIEW: This article reviews the management of cerebral edema, elevated intracranial pressure (ICP), and cerebral herniation syndromes in neurocritical care. RECENT FINDINGS: While corticosteroids may be effective in reducing vasogenic edema around brain tumors, they are contraindicated in traumatic cerebral edema. Mannitol and hypertonic saline use should be tailored to patient charac…	Continuum (Minneap Minn)
86	J. Beck, N. Bednarek, V. Pierrat, A. Vilotitch, G. Loron, M. Alison, I. Guellec, L. Hertz-Pannier, C. de Launay, A. Ego, P. Vo-Van, P. Y. Ancel and T. Debillon	2022	Cerebral injuries in neonatal encephalopathy treated with hypothermia: French LyTONEPAL cohort	BACKGROUND: Hypothermia is widely used for infants with hypoxic-ischemic neonatal encephalopathy but its impact remains poorly described at a population level. We aimed to describe brain imaging in infants born at ≥36 weeks' gestation, with moderate/severe encephalopathy treated with hypothermia. METHODS: Descriptive analysis of brain MRI and discharge neurological examination for infants include…	Pediatr Res
87	S. Gong, W. Hong, J. Wu, J. Xu, J. Zhao, X. Zhang, Y. Liu and R. G. Yu	2022	Cerebral venous sinus thrombosis caused by traumatic brain injury complicating thyroid storm: a case report and discussion	INTRODUCTION: Cerebral venous sinus thrombosis (CVST) is an uncommon cerebrovascular disease with diverse predisposing factors. We report a case of CVST caused by a thyroid storm induced by traumatic brain injury. CASE PRESENTATION: A 29-year-old male patient with a history of Graves' disease with hyperthyroidism presented to our hospital with head trauma of cerebral contusion and laceration in b…	BMC Neurol
88	M. Roethlisberger, L. Gut, D. W. Zumofen, U. Fisch, O. Boss, N. Maldaner, D. M. Croci, E. Taub, N. Corti, J. K. Burkhardt, R. Guzman, O. Bozinov and L. Mariani	2018	Cerebral venous thrombosis requiring invasive treatment for elevated intracranial pressure in women with combined hormonal contraceptive intake: risk factors, anatomical distribution, and clinical presentation	OBJECTIVE Women taking combined hormonal contraceptives (CHCs) are generally considered to be at low risk for cerebral venous thrombosis (CVT). When it does occur, however, intensive care and neurosurgical management may, in rare cases, be needed for the control of elevated intracranial pressure (ICP). The use of nonsurgical strategies such as barbiturate coma and induced hypothermia has never be…	Neurosurg Focus
89	K. H. Khemlani, G. W. Schurink, W. Buhre and J. U. Schreiber	2022	Cerebrospinal Fluid Drainage in Thoracic and Thoracoabdominal Endovascular Aortic Repair: A Survey of Current Clinical Practice in European Medical Centers	OBJECTIVES: The aim of this survey was to evaluate the daily clinical practice in European hospitals regarding the modalities to prevent spinal cord ischemia, with an emphasis on cerebrospinal fluid drainage (CSFD), in patients undergoing thoracic and thoracoabdominal endovascular repair. DESIGN: A 21-item online survey on current practice of spinal cord protection with an emphasis on CSFD. SETTI…	J Cardiothorac Vasc Anesth
90	A. H. Abobotain, A. Ajlan and S. Alsaleh	2018	Cerebrospinal fluid leakage after turbinate submucosal diathermy: an unusual complication	Submucosal diathermy of the inferior turbinate (SMDIT) is a generally safe procedure to control inferior turbinate hypertrophy. We present a case of a cerebrospinal fluid (CSF) leak at the craniocervical junction after SMDIT done in another institution. A 27-year-old man presented 3 weeks after undergoing SMDIT with signs and symptoms of meningitis and postnasal rhinorrhea. Nasal endoscopy and im…	Ann Saudi Med
91	M. Z. León-Lozano, J. Arnaez, A. Valls, G. Arca, T. Agut, A. Alarcón and A. Garcia-Alix	2020	Cerebrospinal fluid levels of neuron-specific enolase predict the severity of brain damage in newborns with neonatal hypoxic-ischemic encephalopathy treated with hypothermia	OBJECTIVES: To investigate whether cerebrospinal fluid levels of neuron-specific enolase (CSF-NSE) during the first 72 hours correlate with other tools used to assess ongoing brain damage, including clinical grading of hypoxic-ischemic encephalopathy (HIE), abnormal patterns in amplitude integrated electroencephalography (aEEG), and magnetic resonance imaging (MRI), as well as with the neurodevel…	PLoS One
92	J. S. Wallisch, D. W. Simon, H. Bayır, M. J. Bell, P. M. Kochanek and R. S. B. Clark	2017	Cerebrospinal Fluid NLRP3 is Increased After Severe Traumatic Brain Injury in Infants and Children	BACKGROUND: Inflammasome-mediated neuroinflammation may cause secondary injury following traumatic brain injury (TBI) in children. The pattern recognition receptors NACHT domain-, Leucine-rich repeat-, and PYD-containing Protein 1 (NLRP1) and NLRP3 are essential components of their respective inflammasome complexes. We sought to investigate whether NLRP1 and/or NLRP3 abundance is altered in child…	Neurocrit Care
93	B. E. Zusman, P. M. Kochanek, M. J. Bell, P. D. Adelson, S. R. Wisniewski, A. K. Au, R. S. B. Clark, H. Bayır, K. Janesko-Feldman and R. M. Jha	2021	Cerebrospinal Fluid Sulfonylurea Receptor-1 is Associated with Intracranial Pressure and Outcome after Pediatric TBI: An Exploratory Analysis of the Cool Kids Trial	Sulfonylurea receptor-1 (SUR1) is recognized increasingly as a key contributor to cerebral edema, hemorrhage progression, and possibly neuronal death in multiple forms of acute brain injury. SUR1 inhibition may be protective and is actively undergoing evaluation in Phase-2/3 trials of traumatic brain injury (TBI) and stroke. In adult TBI, SUR1 expression is associated with intracranial hypertensi…	J Neurotrauma
94	G. B. Coombs, D. Vucina, H. G. Caldwell, O. F. Barak, T. Mijacika, A. H. X. Lee, Z. K. Sarafis, J. W. Squair, A. V. Krassioukov, A. A. Phillips, Z. Dujic and P. N. Ainslie	2019	Cerebrovascular function is preserved during mild hyperthermia in cervical spinal cord injury	STUDY DESIGN: Experimental study. OBJECTIVES: Compromised cerebrovascular function likely contributes to elevated neurological risk in spinal cord injury (SCI). Passive heating offers many cardiovascular and neurological health benefits; therefore, we aimed to determine the effects of an acute bout of heating on cerebrovascular function in chronic SCI. METHODS: Persons with cervical SCI (n = 15) …	Spinal Cord
95	F. A. Zeiler, A. Ercole, E. Beqiri, M. Cabeleira, M. Aries, T. Zoerle, M. Carbonara, N. Stocchetti, P. Smielewski, M. Czosnyka and D. K. Menon	2019	Cerebrovascular reactivity is not associated with therapeutic intensity in adult traumatic brain injury: a CENTER-TBI analysis	BACKGROUND: Impaired cerebrovascular reactivity in adult traumatic brain injury (TBI) is known to be associated with poor outcome. However, there has yet to be an analysis of the association between the comprehensively assessed intracranial hypertension therapeutic intensity level (TIL) and cerebrovascular reactivity. METHODS: Using the Collaborative European Neuro Trauma Effectiveness Research i…	Acta Neurochir (Wien)
96	P. Wang, B. Gao, M. Wang, Q. Sheng and M. Tu	2020	Challenges in the nursing care of intracranial carbapenem-resistant Escherichia coli infection after severe traumatic brain injury: a case report	This article described a case of intracranial carbapenem-resistant Escherichia coli (CRE) infection after severe traumatic brain injury (TBI) and summarized the nursing experience. Since the intracranial infection was confirmed in the early stage and added secondary intracranial hypertension will directly affect the prognosis, the responsible nurse is required to increase the frequency of ward pa…	Ann Palliat Med
97	M. Kumar, V. K. Konana, A. Kanakamedla, D. Kumar and J. Gudimetla	2019	Chandelier-assisted scleral buckling in an eye with longstanding inert foreign body with fresh rhegmatogenous retinal detachment	Intraocular foreign bodies (IOFBs) present in varied manners which in turn necessitate their removal in majority of the cases. A stone foreign body can remain inert inside the eye for years. Retinal detachment in eyes following penetrating trauma with an IOFB is common, but a combination of fresh rhegmatogenous retinal detachment in an eye with a longstanding inert stone foreign body is extremely…	Indian J Ophthalmol
98	A. Davenport	2013	Changing the hemodialysis prescription for hemodialysis patients with subdural and intracranial hemorrhage	Although continuous modalities of renal replacement therapy offer an advantage to the patient with compromised cerebral perfusion and intracranial hypertension, they are generally limited to the intensive care unit setting. Many hemodialysis patients admitted with strokes and subdural hematoma are managed on general wards. As such, these patients are generally treated by intermittent hemodialysis…	Hemodial Int
99	P. H. Mitchell, C. Kirkness and P. A. Blissitt	2015	Chapter 5 cerebral perfusion pressure and intracranial pressure in traumatic brain injury	Nearly 300,000 children and adults are hospitalized annually with traumatic brain injury (TBI) and monitored for many vital signs, including intracranial pressure (ICP) and cerebral perfusion pressure (CPP). Nurses use these monitored values to infer the risk of secondary brain injury. The purpose of this chapter is to review nursing research on the monitoring of ICP and CPP in TBI. In this conte…	Annu Rev Nurs Res
100	I. R. Goswami, H. Whyte, P. Wintermark, K. Mohammad, S. Shivananda, D. Louis, E. W. Yoon and P. S. Shah	2020	Characteristics and short-term outcomes of neonates with mild hypoxic-ischemic encephalopathy treated with hypothermia	OBJECTIVE: To compare the characteristics and outcomes of neonates with mild hypoxic-ischemic encephalopathy (HIE) who received hypothermia versus standard care. STUDY DESIGN: We conducted a retrospective cohort study of neonates ≥35 weeks' gestation and ≥1800 g admitted with a diagnosis of Sarnat stage 1 encephalopathy. We evaluated length of hospital stay, duration of ventilation, evidence of b…	J Perinatol
101	B. Kocamer Şimşek, M. Dokur, E. Uysal, N. Çalıker, O. N. Gökçe, K. Deniz İ, M. Uğur, M. Geyik, M. Kaya and G. Dağlı	2017	Characteristics of the injuries of Syrian refugees sustained during the civil war	BACKGROUND: During a war, many civilians are severely injured by firearms, bombs, and shrapnel. The triage of war injuries involves difficult and complicated processes requiring surgical procedures and patient monitoring in the Intensive Care Unit (ICU) of hospitals. In this study, we examine the demographic, traumatic, and critical care characteristics of cases injured during the civil war in Sy…	Ulus Travma Acil Cerrahi Derg
102	A. A. Kamath, D. L. Limbrick and M. D. Smyth	2015	Characterization of postoperative fevers after hemispherotomy	OBJECTIVE: Patients who have undergone hemispherotomy for intractable epilepsy tend to develop postoperative fevers, which can be severe and/or prolonged, for unclear reasons. The purpose of this paper is to characterize postoperative fever curves after hemispherotomy based on factors including seizure etiology, perioperative blood loss, and the presence or absence of ventricular drainage. METHOD…	Childs Nerv Syst
103	C. Beaulieu and L. Kurczewski	2019	Characterization of the Effect of Prolonged Therapeutic Hypothermia on Serum Magnesium and Potassium Following Neurological Injury	Current American Heart Association/American Stroke Association guidelines for the management of spontaneous intracerebral hemorrhage suggest therapeutic hypothermia (TH) as a salvage therapy in patients with elevated intracranial pressure. Electrolyte disorders may develop at any stage of the cooling process. Such deregulation can place patients at an increased risk for arrhythmias and worsened n…	Ther Hypothermia Temp Manag
104	P. F. Svider, M. Bobian, H. Hojjat, A. Sheyn, G. Zuliani, J. A. Eloy and A. J. Folbe	2016	A chilling reminder: Pediatric facial trauma from recreational winter activities	BACKGROUND: Winter activities offer children and adolescents an outdoor recreational opportunity during the coldest months. Our objectives were to estimate the national incidence of facial injury associated with recreational winter activities. Furthermore, we analyze demographic trends and clinical characteristics of patients presenting to emergency departments (EDs). METHODS: The National Electr…	Int J Pediatr Otorhinolaryngol
105	R. Talbott	2015	Clear the Fog to Decrease Eye Injuries		Occup Health Saf
106	J. J. Lin, S. H. Hsia, M. C. Chiang and K. L. Lin	2020	Clinical application of target temperature management in children with acute encephalopathy-A practical review	Acute encephalopathy is a life-threatening disease involving acute brain dysfunction, and it is one of the most important causes of mortality and severe neurological sequelae in infants and children. Approximately 30% of cases of acute encephalopathy result in some degree of neurological sequelae. Although many strategies have been proposed, effective therapies to ameliorate the outcomes of acute…	Biomed J
107	S. M. Perman, M. Goyal, R. W. Neumar, A. A. Topjian and D. F. Gaieski	2014	Clinical applications of targeted temperature management	Targeted temperature management (TTM) has been investigated experimentally and used clinically for over 100 years. The initial rationale for the clinical application of TTM, historically referred to as therapeutic hypothermia, was to decrease the metabolic rate, allowing the injured brain time to heal. Subsequent research demonstrated the temperature dependence of diverse cellular mechanisms incl…	Chest
108	Z. Wang, M. Shen, M. Qiao, H. Zhang and Z. Tang	2017	Clinical factors and incidence of prolonged fever in neurosurgical patients	AIMS AND OBJECTIVES: To describe the incidence of prolonged fever in patients admitted to the neurosurgery department, and the corresponding risk indicators. BACKGROUND: Prolonged fever was defined as a temperature higher than 38·3°C lasting more than five days. Prolonged fever is a common phenomenon and could lead to worsened outcomes in specific patient groups, especially for those with brain i…	J Clin Nurs
109	M. J. Murray, H. DeBlock, B. Erstad, A. Gray, J. Jacobi, C. Jordan, W. McGee, C. McManus, M. Meade, S. Nix, A. Patterson, M. K. Sands, R. Pino, A. Tescher, R. Arbour, B. Rochwerg, C. F. Murray and S. Mehta	2016	Clinical Practice Guidelines for Sustained Neuromuscular Blockade in the Adult Critically Ill Patient	OBJECTIVE: To update the 2002 version of "Clinical practice guidelines for sustained neuromuscular blockade in the adult critically ill patient." DESIGN: A Task Force comprising 17 members of the Society of Critical Medicine with particular expertise in the use of neuromuscular-blocking agents; a Grading of Recommendations Assessment, Development, and Evaluation expert; and a medical writer met v…	Crit Care Med
110	M. K. Bader, P. A. Blissitt, L. A. Hamilton and N. Kupchik	2019	Clinical Q & A: Translating Therapeutic Temperature Management from Theory to Practice		Ther Hypothermia Temp Manag
111	T. Wavra, C. Laux, M. M. Guanci, S. A. Figueroa, G. M. Brophy, L. Kurczewski and S. L. Livesay	2015	Clinical Q & A: Translating Therapeutic Temperature Management from Theory to Practice		Ther Hypothermia Temp Manag
112	C. Childs and K. W. Lunn	2013	Clinical review: Brain-body temperature differences in adults with severe traumatic brain injury	Surrogate or 'proxy' measures of brain temperature are used in the routine management of patients with brain damage. The prevailing view is that the brain is 'hotter' than the body. The polarity and magnitude of temperature differences between brain and body, however, remains unclear after severe traumatic brain injury (TBI). The focus of this systematic review is on the adult patient admitted to…	Crit Care
113	E. Zhao, D. Wang, N. Li, S. Huang, Z. Zhao, S. Hu, X. He and G. Wen	2021	Clinical study on the diagnosis of porcine streptococcal meningitis with negative blood and cerebrospinal fluid culture by next-generation sequencing	BACKGROUND: Streptococcus suis (Ss) is a Gram-positive and anaerobic zoonotic pathogen that is susceptible to all populations and can cause meningitis, septicemia, endocarditis and arthritis in humans. METHODS: In this study, patients with meningitis who were admitted to our hospital with negative blood and cerebrospinal fluid culture were divided into a next-generation sequencing group and a con…	Eur J Med Res
114	Z. Idris, A. S. Yee, W. M. N. Wan Hassan, M. H. Hassan, K. A. Mohd Zain and A. Abdul Manaf	2022	A Clinical Test for a Newly Developed Direct Brain Cooling System for the Injured Brain and Pattern of Cortical Brainwaves in Cooling, Noncooling, and Dead Brain	To ensure the direct delivery of therapeutic hypothermia at a selected constant temperature to the injured brain, a newly innovated direct brain cooling system was constructed. The practicality, effectiveness, and safety of this system were clinically tested in our initial series of 14 patients with severe head injuries. The patients were randomized into two groups: direct brain cooling at 32°C a…	Ther Hypothermia Temp Manag
115	A. Katyal and D. Dmello	2016	Clostridium septicum Pneumocephalus	BACKGROUND: Spontaneous pneumocephalus in the nontraumatic setting is distinctly unusual. Pneumocephalus from central nervous system infection with Clostridium septicum has been rarely reported, and more commonly reflects a later stage of abscess formation. We present an unusual case of invasive C. septicum infection without an associated diagnosed malignancy presenting with rapidly progressive C…	Neurocrit Care
116	S. C. Christiaans, A. L. Duhachek-Stapelman, R. T. Russell, S. J. Lisco, J. D. Kerby and J. F. Pittet	2014	Coagulopathy after severe pediatric trauma	Trauma remains the leading cause of morbidity and mortality in the United States among children aged 1 to 21 years. The most common cause of lethality in pediatric trauma is traumatic brain injury. Early coagulopathy has been commonly observed after severe trauma and is usually associated with severe hemorrhage and/or traumatic brain injury. In contrast to adult patients, massive bleeding is less…	Shock
117	C. C. Chio, C. C. Hsu, Y. F. Tian, C. H. Wang, M. T. Lin, C. P. Chang and H. J. Lin	2017	Combined Hemorrhagic Shock and Unilateral Common Carotid Occlusion Induces Neurological Injury in Adult Male Rats	Background: Clinical assessment reveals that patients after surgery of cardiopulmonary bypass or coronary bypass experience postoperative cognitive dysfunction. This study aimed to investigate whether resuscitation after a hemorrhagic shock (HS) and/or mild cerebral ischemia caused by a unilateral common carotid artery occlusion (UCCAO) can cause brain injury and concomitant neurological dysfunct…	Int J Med Sci
118	M. Thoresen	2018	Combining two good treatments makes it worse		Brain Behav Immun
119	R. W. Byard	2013	Commercial fishing industry deaths - forensic issues	The commercial fishing industry has one of the highest injury and mortality rates of all occupational areas. This results from the nature of the work involving vessels often manned by only a few individuals who are working with heavy-duty equipment in dangerous environments at all hours. Economic pressures may force inappropriately geared vessels to operate further out to sea than is safe. Deaths…	J Forensic Leg Med
120	P. Klein, R. Dingledine, E. Aronica, C. Bernard, I. Blümcke, D. Boison, M. J. Brodie, A. R. Brooks-Kayal, J. Engel, Jr., P. A. Forcelli, L. J. Hirsch, R. M. Kaminski, H. Klitgaard, K. Kobow, D. H. Lowenstein, P. L. Pearl, A. Pitkänen, N. Puhakka, M. A. Rogawski, D. Schmidt, M. Sillanpää, R. S. Sloviter, C. Steinhäuser, A. Vezzani, M. C. Walker and W. Löscher	2018	Commonalities in epileptogenic processes from different acute brain insults: Do they translate?	The most common forms of acquired epilepsies arise following acute brain insults such as traumatic brain injury, stroke, or central nervous system infections. Treatment is effective for only 60%-70% of patients and remains symptomatic despite decades of effort to develop epilepsy prevention therapies. Recent preclinical efforts are focused on likely primary drivers of epileptogenesis, namely infl…	Epilepsia
121	H. Sabir, E. Maes, M. Zweyer, Y. Schleehuber, F. B. Imam, J. Silverman, Y. White, R. Pang, A. M. Pasca, N. J. Robertson, E. Maltepe and M. E. Bernis	2023	Comparing the efficacy in reducing brain injury of different neuroprotective agents following neonatal hypoxia-ischemia in newborn rats: a multi-drug randomized controlled screening trial	Intrapartum hypoxia-ischemia leading to neonatal encephalopathy (NE) results in significant neonatal mortality and morbidity worldwide, with > 85% of cases occurring in low- and middle-income countries (LMIC). Therapeutic hypothermia (HT) is currently the only available safe and effective treatment of HIE in high-income countries (HIC); however, it has shown limited safety or efficacy in LMIC. Th…	Sci Rep
122	P. D. Adelson, S. R. Wisniewski, J. Beca, S. D. Brown, M. Bell, J. P. Muizelaar, P. Okada, S. R. Beers, G. K. Balasubramani and D. Hirtz	2013	Comparison of hypothermia and normothermia after severe traumatic brain injury in children (Cool Kids): a phase 3, randomised controlled trial	BACKGROUND: On the basis of mixed results from previous trials, we assessed whether therapeutic hypothermia for 48-72 h with slow rewarming improved mortality in children after brain injury. METHODS: In this phase 3, multicenter, multinational, randomised controlled trial, we included patients with severe traumatic brain injury who were younger than 18 years and could be enrolled within 6 h of in…	Lancet Neurol
123	V. Mamthashri and B. P. Reddy	2018	Comparison of Preoperative and Perioperative Antibiotic Prophylaxis Regimen in Compound Facial Fractures	AIMS AND OBJECTIVES: Intraoperative antibiotics may be effective in elective surgery; there may be an advantage to starting antibiotics preoperatively when there is already an infective focus, such as compound facial fractures. The purpose of this study is to compare preoperative and intraoperative antibiotic prophylaxis in compound facial fractures. MATERIALS AND METHODS: This is a prospective s…	J Contemp Dent Pract
124	I. Usach, A. Sakopoulos and H. Razavi	2015	Complete resolution of postoperative hemiparesis following carotid endarterectomy with therapeutic hypothermia: a case study and literature review	Therapeutic hypothermia is indicated in a number of traumatic brain injuries as well as for cardiovascular shock (Warner DS, James ML, Laskowitz, et al. Translational research in acute central nervous system injury: lessons learned and the future. JAMA Neurol 2014;71:1311-1318), but it has been limited in its application to acute ischemic stroke. We present the case of a 65-year-old woman with a …	Ann Vasc Surg
125	L. Safari and J. D. Patrick	2018	Complex analyses on clinical information systems using restricted natural language querying to resolve time-event dependencies	PURPOSE: This paper reports on a generic framework to provide clinicians with the ability to conduct complex analyses on elaborate research topics using cascaded queries to resolve internal time-event dependencies in the research questions, as an extension to the proposed Clinical Data Analytics Language (CliniDAL). METHODS: A cascaded query model is proposed to resolve internal time-event depend…	J Biomed Inform
126	K. S. Bergman, V. Beekmans and J. Stromswold	2015	Considerations for neuroprotection in the traumatic brain injury population	Traumatic brain injury can occur very quickly, but the sequelae of the injury can be life ending or life altering. Aside from prevention, the primary injury cannot be controlled; however, health care workers can influence the amount of secondary injury to the brain. This article describes potential neuroprotective methods, such as cooling, craniectomy, and medications, to help to save the brain.	Crit Care Nurs Clin North Am
127	S. Lori, G. Bertini, M. E. Bastianelli, S. Gabbanini, C. Cossu, M. Mortilla and C. Dani	2022	Continous somatosensory evoked potentials and brain injury in neonatal hypoxic-ischaemic encephalopathy treated with hypothermia	AIM: To explore whether continuous somatosensory evoked potentials (SEPs) monitoring and video electroencephalograms (VEEG) accurately predict lesions observed on brain magnetic resonance imaging (MRI) in neonates with hypoxic-ischaemic encephalopathy (HIE) receiving therapeutic hypothermia. METHOD: This prospective study included 31 neonates (16 males, 15 females; mean [SD] gestational age 39 we…	Dev Med Child Neurol
128	J. Shen, Z. Fan, T. Ji, J. Pan, Y. Zhou and R. Zhan	2013	Contralateral acute subdural hematoma following traumatic acute subdural hematoma evacuation	Contralateral acute subdural hematoma (ASDH) occurring after removal of traumatic ASDH is a rare, but nearly devastating postoperative complication. We treated a 26-year-old male who developed a contralateral ASDH shortly after craniectomy for evacuation of a traumatic ASDH. Burr-hole craniotomy was performed before decompressive craniectomy, and the bleeding source was a cortex artery within the…	Neurol Med Chir (Tokyo)
129	J. R. Knight and A. E. Willis	2015	Control of translation in the cold: implications for therapeutic hypothermia	Controlled whole-body cooling has been used since the 1950s to protect the brain from injury where cerebral blood flow is reduced. Therapeutic hypothermia has been used successfully during heart surgery, following cardiac arrest and with varied success in other instances of reduced blood flow to the brain. However, why reduced temperature is beneficial is largely unknown. Here we review the use o…	Biochem Soc Trans
130	R. Agrawal, M. Shah, K. Mireskandari and G. K. Yong	2013	Controversies in ocular trauma classification and management: review	Ocular trauma is a topic of unresolved controversies and there are continuous controversial and debatable management strategies for open-globe injuries (OGIs). International classification of ocular trauma proposed almost 15 years ago needs to be reviewed and to be more robust in predicting the outcome in the setting of OGIs. Anterior segment trauma involves controversies related to patching for …	Int Ophthalmol
131	K. H. Cho, J. O. Davidson, J. M. Dean, L. Bennet and A. J. Gunn	2020	Cooling and immunomodulation for treating hypoxic-ischemic brain injury	Therapeutic hypothermia is now well established to partially reduce disability in term and near-term infants with moderate-severe hypoxic-ischemic encephalopathy. Preclinical and clinical studies have confirmed that current protocols for therapeutic hypothermia are near optimal. The challenge is now to identify complementary therapies that can further improve outcomes, in combination with therape…	Pediatr Int
132	I. M. Galvin, R. Levy, J. G. Boyd, A. G. Day and M. C. Wallace	2015	Cooling for cerebral protection during brain surgery	BACKGROUND: Patients undergoing neurosurgery are at risk of cerebral ischaemia with resultant cerebral hypoxia and neuronal cell death. This can increase both the risk of mortality and long term neurological disability. Induced hypothermia has been shown to reduce the risk of cerebral ischaemic damage in both animal studies and in humans who have been resuscitated following cardiac arrest. This h…	Cochrane Database Syst Rev
133	J. S. Hutchison and A. M. Guerguerian	2013	Cooling of children with severe traumatic brain injury		Lancet Neurol
134	M. R. Bullock, C. I. Schulman, J. J. Corry and A. Pappas	2014	Cooling strategies targeting trauma		Ther Hypothermia Temp Manag
135	S. Kyung Jung, S. W. Yang, M. Soo Kim and E. Chul Kim	2015	Corneal stromal damage through the eyelid after tightening using intense focused ultrasound		Can J Ophthalmol
136	A. Kayton, M. DeGrazia, E. Sharpe, D. Smith, J. A. Perez and M. D. Weiss	2020	Correlation Between Heart Rate Characteristic Index Score and Severity of Brain Injury in Neonates With Hypoxic-Ischemic Encephalopathy	BACKGROUND: Hypoxic-ischemic encephalopathy (HIE) remains devastating for neonates despite widespread treatment with therapeutic hypothermia (TH). The heart rate characteristic (HRC) index score, a measure of heart rate variability, could prove useful in the management of neonates with HIE as new therapies emerge or when withdrawal-of-support decisions are being considered. PURPOSE: The main purp…	Adv Neonatal Care
137	V. Mirabet, D. García, A. Roca, A. R. Quiroz, J. Antón, M. Rodríguez-Cadarso, D. Ocete, L. Aranda, A. Melero, A. J. Guillot, N. Yagüe, I. Guillén and C. Botella	2021	Cranioplasty with Autologous Bone Flaps Cryopreserved with Dimethylsulphoxide: Does Tissue Processing Matter	OBJECTIVE: The aim of this article was to study the outcome of patients who underwent cranioplasty with cryopreserved autologous bone after decompressive craniectomy. METHODS: Data from 74 patients were retrospectively analyzed. They were divided into groups according to the storage time and the age at cranioplasty. To assess the predictive potential for complication, factors were related to succ…	World Neurosurg
138	M. E. Winters, J. P. Martinez, H. Mallemat and W. J. Brady	2017	The critical care literature 2016	An emergency physician (EP) is often the first health care provider to evaluate, resuscitate, and manage a critically ill patient. Between 2001 and 2009, the annual hours of critical care delivered in emergency departments (EDs) across the United States increased >200%! (Herring et al., 2013). This trend has persisted since then. In addition to seeing more critically ill patients, EPs are often t…	Am J Emerg Med
139	K. Reuter-Rice and E. Christoferson	2020	Critical Update on the Third Edition of the Guidelines for Managing Severe Traumatic Brain Injury in Children	BACKGROUND: Severe traumatic brain injury (TBI) is associated with high rates of death and disability. As a result, the revised guidelines for the management of pediatric severe TBI address some of the previous gaps in pediatric TBI evidence and management strategies targeted to promote overall health outcomes. OBJECTIVES: To provide highlights of the most important updates featured in the third …	Am J Crit Care
140	S. Zavala and J. W. Baddley	2020	Cryptococcosis	Cryptococcosis has become an important infection in both immunocompromised and immunocompetent hosts. Although Cryptococcus is mainly recognized by its ability to cause meningoencephalitis, it can infect almost any organ of the human body, with pulmonary infection being the second most common disease manifestation. In cases of meningitis, symptom onset may be insidious, but headaches, fevers, or …	Semin Respir Crit Care Med
141	R. Manet, E. A. Schmidt, F. Vassal, D. Charier and L. Gergelé	2016	CSF Lumbar Drainage: A Safe Surgical Option in Refractory Intracranial Hypertension Associated with Acute Posttraumatic External Hydrocephalus	INTRODUCTION: External lumbar drainage (ELD) of cerebrospinal fluid (CSF) in posttraumatic refractory intracranial hypertension (ICHT) is controversial. We report our experience of ELD in ICHT associated with acute disturbance of CSF flow within subarachnoid spaces (SASs). MATERIALS AND METHODS: Four adult patients admitted to the neurointensive care unit for severe TBI who presented with seconda…	Acta Neurochir Suppl
142	S. Alcock, S. Singh, E. J. Wiens, N. Singh, S. R. Ande, K. Lampron, B. Huang, I. Kirkpatrick, A. Trivedi, S. A. Schaffer and J. S. Shankar	2023	CT perfusion for Assessment of poor Neurological outcome in Comatose Cardiac Arrest Patients (CANCCAP): protocol for a prospective study	INTRODUCTION: Cardiac arrest remains one of the most common causes of death with the majority occurring outside of hospitals (out of hospital cardiac arrest). Despite advancements in resuscitation management, approximately 50% of comatose cardiac arrest patients (CCAP) will suffer a severe unsurvivable brain injury. To assess brain injury, a neurological examination is conducted, however, its rel…	BMJ Open
143	A. Synnot, P. Bragge, C. Lunny, D. Menon, O. Clavisi, L. Pattuwage, V. Volovici, S. Mondello, M. C. Cnossen, E. Donoghue, R. L. Gruen and A. Maas	2018	The currency, completeness and quality of systematic reviews of acute management of moderate to severe traumatic brain injury: A comprehensive evidence map	OBJECTIVE: To appraise the currency, completeness and quality of evidence from systematic reviews (SRs) of acute management of moderate to severe traumatic brain injury (TBI). METHODS: We conducted comprehensive searches to March 2016 for published, English-language SRs and RCTs of acute management of moderate to severe TBI. Systematic reviews and RCTs were grouped under 12 broad intervention cat…	PLoS One
144	C. E. Escamilla-Ocañas and N. Albores-Ibarra	2023	Current status and outlook for the management of intracranial hypertension after traumatic brain injury: decompressive craniectomy, therapeutic hypothermia, and barbiturates	INTRODUCTION: Increased intracranial pressure (ICP) has been associated with poor neurological outcomes and increased mortality in patients with severe traumatic brain injury (TBI). Traditionally, ICP-lowering therapies are administered using an escalating approach, with more aggressive options reserved for patients showing no response to first-tier interventions, or with refractory intracranial …	Neurologia (Engl Ed)
145	A. J. Starling, M. M. Cortez, N. R. Jarvis, N. Zhang, F. Porreca, C. D. Chong and T. J. Schwedt	2022	Cutaneous heat and light-induced pain thresholds in post-traumatic headache attributed to mild traumatic brain injury	OBJECTIVE: The purpose of this study was to characterize cutaneous heat and light-induced pain thresholds in people with post-traumatic headache (PTH) compared with healthy controls (HCs). BACKGROUND: Photophobia and allodynia are common in PTH, and there is emerging evidence to support multimodal sensory dysfunction. METHODS: In this age- and sex-matched cohort study, individuals with PTH (n = 2…	Headache
146	N. M. Rzechorzek, M. J. Thrippleton, F. M. Chappell, G. Mair, A. Ercole, M. Cabeleira, J. Rhodes, I. Marshall and J. S. O'Neill	2022	A daily temperature rhythm in the human brain predicts survival after brain injury	Patients undergo interventions to achieve a 'normal' brain temperature; a parameter that remains undefined for humans. The profound sensitivity of neuronal function to temperature implies the brain should be isothermal, but observations from patients and non-human primates suggest significant spatiotemporal variation. We aimed to determine the clinical relevance of brain temperature in patients b…	Brain
147	L. Fonsmark, L. Hein, H. Nibroe, H. Bundgaard, I. de Haas, S. Iversen and T. Strøm	2015	Danish national sedation strategy. Targeted therapy of discomfort associated with critical illness. Danish Society of Intensive Care Medicine (DSIT) and the Danish Society of Anesthesiology and Intensive Care Medicine (DASAIM)	Sedation of critically ill patients undergoing mechanical ventilation should be minimized or completely avoided. Only in selected situations is sedation indicated as first line therapy (increased intracranial pressure or therapeutic hypothermia). The critical care physicians primary objective should be to focus on the reversible causes of agitation, such as: pain, anxiety, delirium, dyspnea, with…	Dan Med J
148	S. Langdon, A. Johnson and R. Sharma	2019	Debris Flow Syndrome: Injuries and Outcomes after the Montecito Debris Flow	On January 9, 2018, a catastrophic debris flow devastated Montecito, California. A 30-foot wall of boulders, mud, and debris ran down the hillsides at 15 miles per hour injuring dozens and causing 21 prehospital deaths. A retrospective review was conducted of the victims from the debris flow presenting to Cottage Health. Injury patterns, procedures performed, complications, length of stay, and ou…	Am Surg
149	J. Sahuquillo and J. A. Dennis	2019	Decompressive craniectomy for the treatment of high intracranial pressure in closed traumatic brain injury	BACKGROUND: High intracranial pressure (ICP) is the most frequent cause of death and disability after severe traumatic brain injury (TBI). It is usually treated with general maneuvers (normothermia, sedation, etc.) and a set of first-line therapeutic measures (moderate hypocapnia, mannitol, etc.). When these measures fail, second-line therapies are initiated, which include: barbiturates, hyperven…	Cochrane Database Syst Rev
150	L. Teoh, A. A. Ihalage, S. Harp, F. A.-K. Z, A. T. Michael-Titus, J. L. Tremoleda and Y. Hao	2022	Deep learning for behaviour classification in a preclinical brain injury model	The early detection of traumatic brain injuries can directly impact the prognosis and survival of patients. Preceding attempts to automate the detection and the assessment of the severity of traumatic brain injury continue to be based on clinical diagnostic methods, with limited tools for disease outcomes in large populations. Despite advances in machine and deep learning tools, current approache…	PLoS One
151	R. Sharma, S. P. Kambhampati, Z. Zhang, A. Sharma, S. Chen, E. I. Duh, S. Kannan, M. O. M. Tso and R. M. Kannan	2020	Dendrimer mediated targeted delivery of sinomenine for the treatment of acute neuroinflammation in traumatic brain injury	Traumatic brain injury (TBI) is a significant medical problem with limited treatment options and is one of the main causes of life-long disability. Neuroinflammation orchestrated by activated microglia/macrophages at the site of injury plays a critical role in the onset of many pathological events following TBI, leading to blood brain barrier (BBB) dysfunction, neuronal damage and long term neuro…	J Control Release
152	Z. Yilmaz, O. Egbuniwe and T. Renton	2016	The Detection of Small-Fiber Neuropathies in Burning Mouth Syndrome and Iatrogenic Lingual Nerve Injuries: Use of Quantitative Sensory Testing	AIMS: To assess thermal pain perception in patients with burning mouth syndrome (BMS) and lingual nerve injury (LNI) by using a quantitative sensory testing (QST) protocol. METHODS: QST was used to assess cool, warm, cold pain, and heat pain thresholds in healthy control subjects (n = 17) and in patients with BMS (n = 22) and LNI (n = 47). Capsaicin (10 μg/mL) and ethyl chloride-evoked hypersensi…	J Oral Facial Pain Headache
153	S. Lions, R. Dragu, Y. Carsenty, R. Zukermann and D. Aronson	2018	Determinants of cardiac repolarization and risk for ventricular arrhythmias during mild therapeutic hypothermia	PURPOSE: We aimed to investigate the factors that modulate the extent of QTc prolongation and potential arrhythmogenic consequences during mild therapeutic hypothermia (MTH). METHODS: We studied 205 patients after out-of-hospital cardiac arrest (131 underwent MTH). QTc was measured at baseline, 3h, 6h, 12h, 24h (end of hypothermia), 48h and 72h, and ventricular arrhythmias quantified. RESULTS: Du…	J Crit Care
154	T. Utsuki	2015	Development of a cerebral circulation model for the automatic control of brain physiology	In various clinical guidelines of brain injury, intracranial pressure (ICP), cerebral blood flow (CBF) and brain temperature (BT) are essential targets for precise management for brain resuscitation. In addition, the integrated automatic control of BT, ICP, and CBF is required for improving therapeutic effects and reducing medical costs and staff burden. Thus, a new model of cerebral circulation …	Annu Int Conf IEEE Eng Med Biol Soc
155	H. Byrne, A. P. C. Spencer, G. Geary, S. Jary, M. Thoresen, F. M. Cowan, J. C. W. Brooks and E. Chakkarapani	2023	Development of the corpus callosum and cognition after neonatal encephalopathy	OBJECTIVE: Neonatal imaging studies report corpus callosum abnormalities after neonatal hypoxic-ischaemic encephalopathy (HIE), but corpus callosum development and relation to cognition in childhood are unknown. Using magnetic resonance imaging (MRI), we examined the relationship between corpus callosum size, microstructure and cognitive and motor outcomes at early school-age children cooled for …	Ann Clin Transl Neurol
156	S. Kodali and B. M. McGuire	2015	Diagnosis and Management of Hepatic Encephalopathy in Fulminant Hepatic Failure	Hepatic encephalopathy (HE) is associated with cerebral edema (CE), increased intracranial pressure (ICP), and subsequent neurologic complications; it is the most important cause of morbidity and mortality in fulminant hepatic failure. The goal of therapy should be early diagnosis and treatment of HE with measures to reduce CE. A combination of clinical examination and diagnostic modalities can a…	Clin Liver Dis
157	F. A. Camfferman, R. de Goederen, P. Govaert, J. Dudink, F. van Bel, A. Pellicer and F. Cools	2020	Diagnostic and predictive value of Doppler ultrasound for evaluation of the brain circulation in preterm infants: a systematic review	INTRODUCTION: Very and extremely preterm infants frequently have brain injury-related long-term neurodevelopmental problems. Altered perfusion, for example, seen in the context of a hemodynamically significant patent ductus arteriosus (PDA), has been linked to injury of the immature brain. However, a direct relation with outcome has not been reviewed systematically. METHODS: A systematic review w…	Pediatr Res
158	H. J. Kendall, V. A. N. K. SM, V. D. H. IC, J. T. Dings, M. J. Aries and R. H. Haeren	2023	Difference between brain temperature and core temperature in severe traumatic brain injury: a systematic review	INTRODUCTION: Intensive care management for traumatic brain injury (TBI) patients aims to prevent secondary cerebral damage. Targeted temperature management is one option to prevent cerebral damage, as hypothermia may have protective effects. By conducting a systematic literature review we evaluated: 1) the presence of a temperature difference (gradient) between brain temperature (Tb) and core te…	J Neurosurg Sci
159	F. Mizuhashi, K. Koide and M. Takahashi	2015	Difference in vacuum-formed mouthguard thickness according to heating condition	AIM: The purpose of this study was to examine the differences of the vacuum-formed mouthguard thickness by the heating condition within the proper heating temperature. MATERIALS AND METHODS: The material used in this study was a mouthguard sheet of 3.8-mm ethylene vinyl acetate. The sheets were formed by vacuum forming using a vacuum-pressure former. Three heating conditions were prepared: The sh…	Dent Traumatol
160	E. Suehiro, H. Koizumi, H. Fujisawa, M. Fujita, T. Kaneko, Y. Oda, S. Yamashita, R. Tsuruta, T. Maekawa and M. Suzuki	2015	Diverse effects of hypothermia therapy in patients with severe traumatic brain injury based on the computed tomography classification of the traumatic coma data bank	A multicenter randomized controlled trial of patients with severe traumatic brain injury who received therapeutic hypothermia or fever control was performed from 2002 to 2008 in Japan (BHYPO). There was no difference in the therapeutic effect on traumatic brain injury between the two groups. The efficacy of hypothermia treatment and the objective of the treatment were reexamined based on a second…	J Neurotrauma
161	B. Padden, I. Scheer, B. Brotschi, G. Wohlrab, B. Latal and V. Bernet	2015	Does amplitude-integrated electroencephalogram background pattern correlate with cerebral injury in neonates with hypoxic-ischaemic encephalopathy?	AIMS: To determine the correlation between amplitude-integrated electroencephalogram (aEEG) background pattern and cerebral magnetic resonance imaging (MRI) in infants with hypoxic-ischaemic encephalopathy (HIE) and to examine whether the correlation changes with therapeutic hypothermia. METHODS: We included 38 term-born infants with HIE of whom 17 were cooled. All were continuously monitored wit…	J Paediatr Child Health
162	I. Bhagat, P. Agarwal, A. Sarkar, R. Dechert, D. Altinok and N. Chouthai	2023	Does Severity of Brain Injury on Magnetic Resonance Imaging Predict Short-Term Outcome in Neonates Who Received Therapeutic Hypothermia?	OBJECTIVE: The National Institute of Child Health and Human Development (NICHD) magnetic resonance imaging (MRI) pattern of brain injury is a known biomarker of childhood outcome following therapeutic hypothermia for neonatal hypoxic-ischemic encephalopathy (HIE). However, usefulness of this classification has not been evaluated to predict short-term outcomes. The study aimed to test the hypothes…	Am J Perinatol
163	M. Price, V. Hertzberg and D. W. Wright	2013	Does the sliding dichotomy result in higher powered clinical trials for stroke and traumatic brain injury research?	BACKGROUND: Recent research has proposed a new method for defining a favorable outcome in traumatic brain injury and stroke research. PURPOSE: This new method is called the sliding dichotomy, and it is suggested as a potential solution to the problem of underpowered clinical trials. METHODS: We present a brief simulation study and graphical comparison of the power of each method to detect varying…	Clin Trials
164	R. Narayanamurthy, J. J. Yang, J. Y. Yager and L. D. Unsworth	2021	Drug delivery platforms for neonatal brain injury	Hypoxic-ischemic encephalopathy (HIE), initiated by the interruption of oxygenated blood supply to the brain, is a leading cause of death and lifelong disability in newborns. The pathogenesis of HIE involves a complex interplay of excitotoxicity, inflammation, and oxidative stress that results in acute to long term brain damage and functional impairments. Therapeutic hypothermia is the only appro…	J Control Release
165	Z. W. Luo, A. Ovcjak, R. Wong, B. X. Yang, Z. P. Feng and H. S. Sun	2020	Drug development in targeting ion channels for brain edema	Cerebral edema is a pathological hallmark of various central nervous system (CNS) insults, including traumatic brain injury (TBI) and excitotoxic injury such as stroke. Due to the rigidity of the skull, edema-induced increase of intracranial fluid significantly complicates severe CNS injuries by raising intracranial pressure and compromising perfusion. Mortality due to cerebral edema is high. Wit…	Acta Pharmacol Sin
166	B. Ondruschka, F. Rosinsky, H. Trauer, E. Schneider, J. Dreßler and H. Franke	2018	Drug- and/or trauma-induced hyperthermia? Characterization of HSP70 and myoglobin expression	INTRODUCTION: Heat shock protein 70 (HSP70) expression could be discussed as an adaption that promotes repair and counteracts cell damage. Myoglobin is released upon muscle damage of several pathways. The purpose of the present study was to determine whether the expression of HSP70 in kidney, heart and brain and of myoglobin in the kidney were associated with the cause of death and the survival t…	PLoS One
167	Y. Zeng, L. Tao, J. Ma, L. Han, Y. Lv, P. Hui, H. Zhang, K. Ma, B. Xiao, Q. Shi, H. Xu and L. Chen	2018	DUSP1 and KCNJ2 mRNA upregulation can serve as a biomarker of mechanical asphyxia-induced death in cardiac tissue	The incidence of death by asphyxia is second to the incidence of death by mechanical injury; however, death by mechanical asphyxia may be difficult to prove in court, particularly in cases in which corpses do not exhibit obvious signs of asphyxia. To identify a credible biomarker of asphyxia, we first examined the expression levels of 47,000 mRNAs in human cardiac tissue specimens from individual…	Int J Legal Med
168	M. Megjhani, K. Terilli, L. Kalasapudi, J. Chen, J. Carlson, S. Miller, N. Badjatia, P. Hu, A. Velazquez, D. J. Roh, S. Agarwal, J. Claassen, E. S. Connolly, Jr., X. Hu, N. Morris and S. Park	2022	Dynamic Intracranial Pressure Waveform Morphology Predicts Ventriculitis	BACKGROUND: Intracranial pressure waveform morphology reflects compliance, which can be decreased by ventriculitis. We investigated whether morphologic analysis of intracranial pressure dynamics predicts the onset of ventriculitis. METHODS: Ventriculitis was defined as culture or Gram stain positive cerebrospinal fluid, warranting treatment. We developed a pipeline to automatically isolate segmen…	Neurocrit Care
169	P. Taba, E. Schmutzhard, P. Forsberg, I. Lutsar, U. Ljøstad, Å. Mygland, I. Levchenko, F. Strle and I. Steiner	2017	EAN consensus review on prevention, diagnosis and management of tick-borne encephalitis	BACKGROUND AND PURPOSE: Tick-borne encephalitis (TBE) is an infection of the central nervous system (CNS) caused by tick-borne encephalitis virus (TBEV) and transmitted by ticks, with a variety of clinical manifestations. The incidence of TBE in Europe is increasing due to an extended season of the infection and the enlargement of endemic areas. Our objectives are to provide recommendations on th…	Eur J Neurol
170	M. Honda, S. Sase, K. Yokota, R. Ichibayashi, K. Yoshihara, H. Masuda, H. Uekusa, J. Nomoto, N. Sugo, T. Kishi and Y. Seiki	2013	Early cerebral circulation disturbance in patients suffering from different types of severe traumatic brain injury: a xenon CT and perfusion CT study	INTRODUCTION: Traumatic brain injury (TBI) is widely known to cause dynamic changes in cerebral blood flow (CBF). In particular, secondary brain insults have been reported to decrease CBF. The purpose of this study was to clarify the cerebral circulation in different types of TBI. METHODS: Sixty-nine patients with TBI were divided into four groups, the subdural hematoma group, the contusion/intra…	Acta Neurochir Suppl
171	D. W. Choi, S. W. Lee, S. H. Jeong, J. S. Park and H. Kim	2019	Early diffusion-weighted imaging and outcome prediction of comatose survivors after suicidal hanging	PURPOSE: Early outcome prediction after suicidal hanging is challenging in comatose survivors. We analysed the early patterns of brain diffusion-weighted magnetic resonance imaging (DWI) abnormalities in comatose survivors after suicidal hanging. METHODS: After suicidal hanging, 18 comatose survivors were prospectively evaluated from January 2013 to December 2016. DWI was performed within 3 h aft…	Am J Emerg Med
172	S. K. Basu, K. Ottolini, V. Govindan, S. Mashat, G. Vezina, Y. Wang, M. Ridore, T. Chang, J. R. Kaiser and A. N. Massaro	2018	Early Glycemic Profile Is Associated with Brain Injury Patterns on Magnetic Resonance Imaging in Hypoxic Ischemic Encephalopathy	OBJECTIVE: To investigate whether the early glycemic profile in infants with hypoxic ischemic encephalopathy is associated with distinct patterns of brain injury on magnetic resonance imaging (MRI). STUDY DESIGN: We performed a secondary analysis of 178 prospectively enrolled infants who received therapeutic hypothermia for hypoxic ischemic encephalopathy. Glycemic profiles were identified by glu…	J Pediatr
173	B. Ziegler, T. Kenngott, S. Fischer, G. Hundeshagen, B. Hartmann, J. Horter, M. Münzberg, U. Kneser and C. Hirche	2019	Early hypothermia as risk factor in severely burned patients: A retrospective outcome study	INTRODUCTION: Burn trauma-related hypothermia is a frequent observation but risk factors and impact on patient related outcome are ambiguously reported. It is expected that hypothermia is associated with increased mortality and reduced overall outcome in severely burned patients, but available evidence is limited. METHODS: This retrospective single-center-study reviewed preclinical service protoc…	Burns
174	R. Fang, M. Markandaya, J. J. DuBose, L. C. Cancio, S. Shackelford and L. H. Blackbourne	2015	Early in-theater management of combat-related traumatic brain injury: A prospective, observational study to identify opportunities for performance improvement	BACKGROUND: Combat-related moderate-to-severe traumatic brain injury (CRTBI) is a significant cause of wartime morbidity and mortality. As of August 2014, moderate-to-severe traumatic brain injuries sustained by members of the Department of Defense worldwide since 2000 totaled 32,996 cases. Previously published epidemiologic reviews describe CRTBI management at a "strategic" level, but they lack …	J Trauma Acute Care Surg
175	A. N. Abdul Aziz, S. Thomas, P. Murthy, Y. Rabi, A. Soraisham, A. Stritzke, M. Kamaluddeen, E. Al-Awad and K. Mohammad	2020	Early inotropes use is associated with higher risk of death and/or severe brain injury in extremely premature infants	Introduction: Extremely premature infants are susceptible to fluctuations in cerebral blood flow due to immaturity of cerebral autoregulation. Inotropes may cause rapid changes to systemic blood pressure and consequently cerebral blood flow, especially within the first 72 hours of life. This period is recognized to carry the greatest risk for cerebral hemorrhage. This study evaluates the incidenc…	J Matern Fetal Neonatal Med
176	I. Goswami, D. Kamino, E. Widjaja, M. Paniccia, N. Mitsakakis, A. Moore and E. W. Y. Tam	2022	Early neonatal heart rate variability patterns in different subtypes of perinatal hypoxic-ischemic brain injury	BACKGROUND: This study aims to compare the longitudinal changes in heart rate variability (HRV) during therapeutic hypothermia in neonates with different subtypes of hypoxic-ischemic brain injury. METHODS: HRV was computed from 1 hour time-epochs q6 hours for the first 48 hours. Primary outcome was brain-injury pattern on MRI at 4(3-5) days. We fitted linear mixed-effect regression models with HR…	Pediatr Res
177	M. G. Melek, R. Towner, J. Kung, D. Saunders, M. Zales and F. Bhatti	2022	Early Pathological and Magnetic Resonance Detection of Cerebral Injury Using a Rat Model of Neonatal Hypoxic Ischemic Encephalopathy	Perinatal hypoxic-ischemic encephalopathy (HIE) is an acute disease that may afflict newborns, resulting in variable long- and short-term neurodevelopmental outcomes. Early diagnosis is critical to identifying infants who may benefit from intervention; however, early diagnosis relies heavily on clinical criteria. No molecular or radiological tests have shown promise in detecting early cerebral in…	J Vis Exp
178	S. Negro, M. Benders, M. L. Tataranno, C. Coviello, L. S. de Vries, F. van Bel, F. Groenendaal, M. Longini, F. Proietti, E. Belvisi, G. Buonocore and S. Perrone	2018	Early Prediction of Hypoxic-Ischemic Brain Injury by a New Panel of Biomarkers in a Population of Term Newborns	This research paper is aimed at evaluating the predictive role of a default panel of oxidative stress (OS) biomarkers for the early identification of infants at high risk of HIE and their validation through the correlation with MRI findings. A multicenter prospective observational study was performed between March 2012 and April 2015 in two European tertiary NICUs. Eighty-four term infants at ris…	Oxid Med Cell Longev
179	J. J. Zhang, W. K. Bi, Y. M. Cheng, A. C. Yue, H. P. Song, X. D. Zhou, M. J. Bi, W. Han and Q. Li	2022	Early predictors of brain injury in patients with acute carbon monoxide poisoning and the neuroprotection of mild hypothermia	INTRODUCTION: Carbon monoxide (CO) poisoning can cause serious neurological sequelae. However, there is neither effective treatment strategy nor reliable indicators to determine the prognosis of patients with CO poisoning. The present study aimed to observe the changes of neurological function score, disease severity score, cerebral oxygen utilization (O(2)UCc), bispectral (BIS) index and neuron-…	Am J Emerg Med
180	B. G. Wiener, M. K. Su and R. S. Hoffman	2023	Early predictors of brain injury, acute CO poisoning, neuroprotection of mild hypothermia		Am J Emerg Med
181	I. Bersani, F. Pluchinotta, A. Dotta, I. Savarese, F. Campi, C. Auriti, N. Chuklantseva, F. Piersigilli, F. Gazzolo, A. Varrica, A. Satriano and D. Gazzolo	2020	Early predictors of perinatal brain damage: the role of neurobiomarkers	The early detection of perinatal brain damage in preterm and term newborns (i.e. intraventricular hemorrhage, periventricular leukomalacia and perinatal asphyxia) still constitute an unsolved issue. To date, despite technological improvement in standard perinatal monitoring procedures, decreasing the incidence of perinatal mortality, the perinatal morbidity pattern has a flat trend. Against this …	Clin Chem Lab Med
182	A. A. Kalanuria and R. G. Geocadin	2013	Early prognostication in acute brain damage: where is the evidence?	PURPOSE OF REVIEW: Early prognostication in acute brain damage remains a challenge in the realm of critical care. There remains controversy over the most optimal methods that can be utilized to predict outcome. The utility of recently reported prognostic biomarkers and clinical methods will be reviewed. RECENT FINDINGS: Recent guidelines touch upon prognostication techniques as part of management…	Curr Opin Crit Care
183	M. Saxena, P. Young, D. Pilcher, M. Bailey, D. Harrison, R. Bellomo, S. Finfer, R. Beasley, J. Hyam, D. Menon, K. Rowan and J. Myburgh	2015	Early temperature and mortality in critically ill patients with acute neurological diseases: trauma and stroke differ from infection	BACKGROUND: Fever suppression may be beneficial for patients with traumatic brain injury (TBI) and stroke, but for patients with meningitis or encephalitis [central nervous system (CNS) infection], the febrile response may be advantageous. OBJECTIVE: To evaluate the relationship between peak temperature in the first 24 h of intensive care unit (ICU) admission and all-cause hospital mortality for …	Intensive Care Med
184	P. Esnault, C. Nguyen, J. Bordes, E. D'Aranda, A. Montcriol, C. Contargyris, J. Cotte, P. Goutorbe, C. Joubert, A. Dagain, H. Boret and E. Meaudre	2017	Early-Onset Ventilator-Associated Pneumonia in Patients with Severe Traumatic Brain Injury: Incidence, Risk Factors, and Consequences in Cerebral Oxygenation and Outcome	BACKGROUND: Early-onset ventilator-associated pneumonia (EOVAP) occurs frequently in severe traumatic brain-injured patients, but potential consequences on cerebral oxygenation and outcome have been poorly studied. The objective of this study was to describe the incidence, risk factors for, and consequences on cerebral oxygenation and outcome of EOVAP after severe traumatic brain injury (TBI). ME…	Neurocrit Care
185	X. Feng, B. Zhao and Y. Wang	2022	Effect Evaluation of Dexmedetomidine Intravenous Anesthesia on Postoperative Agitation in Patients with Craniocerebral Injury by Magnetic Resonance Imaging Based on Sparse Reconstruction Algorithm	The effect of dexmedetomidine on postoperative agitation of patients with craniocerebral injury was investigated based on magnetic resonance imaging (MRI) with the sparse reconstruction algorithm. Sixty patients with craniocerebral injury who underwent tracheal intubation and craniotomy hematoma removal under general anesthesia in hospital were selected as the research objects. Patients were rand…	Contrast Media Mol Imaging
186	K. H. Chin, M. J. Bell, S. R. Wisniewski, G. K. Balasubramani, P. M. Kochanek, S. R. Beers, S. D. Brown and P. D. Adelson	2015	Effect of administration of neuromuscular blocking agents in children with severe traumatic brain injury on acute complication rates and outcomes: a secondary analysis from a randomized, controlled trial of therapeutic hypothermia	OBJECTIVE: To evaluate the association between neuromuscular blocking agents and outcome, intracranial pressure, and medical complications in children with severe traumatic brain injury. DESIGN: A secondary analysis of a randomized, controlled trial of therapeutic hypothermia. SETTING: Seventeen hospitals in the United States, Australia, and New Zealand. PATIENTS: Children (< 18 yr) with severe t…	Pediatr Crit Care Med
187	A. M. Rubiano, A. I. Sanchez, G. Estebanez, A. Peitzman, J. Sperry and J. C. Puyana	2013	The effect of admission spontaneous hypothermia on patients with severe traumatic brain injury	INTRODUCTION: Recent information has emerged regarding the harmful effects of spontaneous hypothermia at time of admission in trauma patients. However the volume of evidence regarding the role of spontaneous hypothermia in TBI patients is inadequate. METHODS: We performed secondary data analysis of 10 years of the Pennsylvania trauma outcome study (PTOS) database. Unadjusted comparisons of the as…	Injury
188	D. J. Cooper, A. D. Nichol, M. Bailey, S. Bernard, P. A. Cameron, S. Pili-Floury, A. Forbes, D. Gantner, A. M. Higgins, O. Huet, J. Kasza, L. Murray, L. Newby, J. J. Presneill, S. Rashford, J. V. Rosenfeld, M. Stephenson, S. Vallance, D. Varma, S. A. R. Webb, T. Trapani and C. McArthur	2018	Effect of Early Sustained Prophylactic Hypothermia on Neurologic Outcomes Among Patients With Severe Traumatic Brain Injury: The POLAR Randomized Clinical Trial	IMPORTANCE: After severe traumatic brain injury, induction of prophylactic hypothermia has been suggested to be neuroprotective and improve long-term neurologic outcomes. OBJECTIVE: To determine the effectiveness of early prophylactic hypothermia compared with normothermic management of patients after severe traumatic brain injury. DESIGN, SETTING, AND PARTICIPANTS: The Prophylactic Hypothermia T…	Jama
189	I. J. Jun, M. Kim, J. Lee, S. U. Park, J. H. Hwang, J. H. Hong and Y. K. Kim	2018	Effect of Mannitol on Ultrasonographically Measured Optic Nerve Sheath Diameter as a Surrogate for Intracranial Pressure During Robot-Assisted Laparoscopic Prostatectomy with Pneumoperitoneum and the Trendelenburg Position	INTRODUCTION: CO(2) pneumoperitoneum and the steep Trendelenburg position during robot-assisted laparoscopic prostatectomy (RALP) can increase intracranial pressure (ICP). Mannitol is widely used to treat increased ICP. However, no studies to date have specifically evaluated the effect of mannitol on ICP in patients undergoing RALP. Ultrasonographic measurement of the optic nerve sheath diameter …	J Endourol
190	H. P. Huang, W. J. Zhao and J. Pu	2020	Effect of mild hypothermia on prognosis of patients with severe traumatic brain injury: A meta-analysis with trial sequential analysis	BACKGROUND: Severe traumatic brain injury (sTBI) is a leading cause of death and neurologic disability worldwide. Although numerous previous studies have reported a positive effect of mild hypothermia treatment on sTBI, recent randomised controlled trials have not shown consistent benefits. OBJECTIVE: The objective of this study was to explore the effects of mild hypothermia on prognosis in patie…	Aust Crit Care
191	P. Bouzat, T. Suys, N. Sala and M. Oddo	2013	Effect of moderate hyperventilation and induced hypertension on cerebral tissue oxygenation after cardiac arrest and therapeutic hypothermia	AIM: Improving cerebral perfusion is an essential component of post-resuscitation care after cardiac arrest (CA), however precise recommendations in this setting are limited. We aimed to examine the effect of moderate hyperventilation (HV) and induced hypertension (IH) on non-invasive cerebral tissue oxygenation (SctO2) in patients with coma after CA monitored with near-infrared spectroscopy (NIR…	Resuscitation
192	R. Froutan, M. Eghbali, S. H. Hoseini, S. R. Mazloom, M. S. Yekaninejad and R. Boostani	2020	The effect of music therapy on physiological parameters of patients with traumatic brain injury: A triple-blind randomized controlled clinical trial	OBJECTIVE: This study aims to investigate the effect of music therapy integrated with family recollection on physiological parameters of patients with traumatic brain injury who are admitted to Intensive Care Units. METHODS: Sixty patients were selected through convenience sampling and were then randomly assigned to the intervention group and control group. In the intervention group and for 6 con…	Complement Ther Clin Pract
193	H. Teymourian, S. A. Mohajerani, P. Bagheri, A. Seddighi, A. S. Seddighi and I. Razavian	2015	Effect of Ondansetron on Postoperative Shivering After Craniotomy	INTRODUCTION: Postoperative shivering (POS) is an early complication after craniotomy. Preventive pharmacologic drugs are the mainstay of treatment. Meperidine is the drug of choice but with increased risk of apnea, nausea, and increased intracranial pressure. Some reports have suggested that ondansetron and meperidine have similar anti-shivering effects. OBJECTIVES: To assess the preventive effe…	World Neurosurg
194	M. K. Saxena, C. Taylor, L. Billot, S. Bompoint, J. Gowardman, J. A. Roberts, J. Lipman and J. Myburgh	2015	The Effect of Paracetamol on Core Body Temperature in Acute Traumatic Brain Injury: A Randomised, Controlled Clinical Trial	BACKGROUND: Strategies to prevent pyrexia in patients with acute neurological injury may reduce secondary neuronal damage. The aim of this study was to determine the safety and efficacy of the routine administration of 6 grams/day of intravenous paracetamol in reducing body temperature following severe traumatic brain injury, compared to placebo. METHODS: A multicentre, randomised, blind, placebo…	PLoS One
195	F. Kim, G. Nichol, C. Maynard, A. Hallstrom, P. J. Kudenchuk, T. Rea, M. K. Copass, D. Carlbom, S. Deem, W. T. Longstreth, Jr., M. Olsufka and L. A. Cobb	2014	Effect of prehospital induction of mild hypothermia on survival and neurological status among adults with cardiac arrest: a randomized clinical trial	IMPORTANCE: Hospital cooling improves outcome after cardiac arrest, but prehospital cooling immediately after return of spontaneous circulation may result in better outcomes. OBJECTIVE: To determine whether prehospital cooling improves outcomes after resuscitation from cardiac arrest in patients with ventricular fibrillation (VF) and without VF. DESIGN, SETTING, AND PARTICIPANTS: A randomized cli…	Jama
196	L. V. Karnatovskaia, A. S. Lee, E. Festic, C. L. Kramer and W. D. Freeman	2014	Effect of prolonged therapeutic hypothermia on intracranial pressure, organ function, and hospital outcomes among patients with aneurysmal subarachnoid hemorrhage	BACKGROUND: Global cerebral edema (GCE) with subsequent refractory intracranial hypertension complicates some cases of aneurysmal subarachnoid hemorrhage (aSAH), and typically is associated with poorer outcome. Treatment options for refractory intracranial pressure (ICP) cases are limited to decompressive hemicraniectomy (DHC) and targeted temperature management (TTM) with induced hypothermia (32…	Neurocrit Care
197	V. Rass, L. Huber, B. A. Ianosi, M. Kofler, A. Lindner, E. Picetti, F. Ortolano, R. Beer, S. Rossi, P. Smielewski, N. Stocchetti and R. Helbok	2021	The Effect of Temperature Increases on Brain Tissue Oxygen Tension in Patients with Traumatic Brain Injury: A Collaborative European NeuroTrauma Effectiveness Research in Traumatic Brain Injury Substudy	Fever may aggravate secondary brain injury after traumatic brain injury (TBI). The aim of this study was to identify episodes of temperature increases through visual plot analysis and algorithm supported detection, and to describe associated patterns of changes in on brain tissue oxygen tension (P(bt)O(2)). Data derive from the high-resolution cohort of the multicenter prospective Collaborative E…	Ther Hypothermia Temp Manag
198	P. Nordberg, F. S. Taccone, A. Truhlar, S. Forsberg, J. Hollenberg, M. Jonsson, J. Cuny, P. Goldstein, N. Vermeersch, A. Higuet, F. C. Jiménes, F. R. Ortiz, J. Williams, D. Desruelles, J. Creteur, E. Dillenbeck, C. Busche, H. J. Busch, M. Ringh, D. Konrad, J. Peterson, J. L. Vincent and L. Svensson	2019	Effect of Trans-Nasal Evaporative Intra-arrest Cooling on Functional Neurologic Outcome in Out-of-Hospital Cardiac Arrest: The PRINCESS Randomized Clinical Trial	IMPORTANCE: Therapeutic hypothermia may increase survival with good neurologic outcome after cardiac arrest. Trans-nasal evaporative cooling is a method used to induce cooling, primarily of the brain, during cardiopulmonary resuscitation (ie, intra-arrest). OBJECTIVE: To determine whether prehospital trans-nasal evaporative intra-arrest cooling improves survival with good neurologic outcome compa…	Jama
199	X. Wu, Y. Tao, L. Marsons, P. Dee, D. Yu, Y. Guan and X. Zhou	2021	The effectiveness of early prophylactic hypothermia in adult patients with traumatic brain injury: A systematic review and meta-analysis	OBJECTIVES: Previously published systematic reviews have explored the effects of therapeutic hypothermia on adult patients with traumatic brain injury (TBI). However, none explored the effect of early prophylactic hypothermia (within 6 h from injury to hypothermia induction). Animal studies indicated that early prophylactic hypothermia may reduce secondary injury and improve neurological outcomes…	Aust Crit Care
200	S. Zhang, S. Hu, H. Chen and X. Jia	2021	Effectiveness of using hydrocolloid dressing combined with 3M Cavilon No-Sting Barrier Film to prevent facial pressure injury on medical staff in a COVID-19 designated hospital in China: a self-controlled study	BACKGROUND: COVID-19 is rapidly transmitted and has aroused enormous concern globally. This study aimed to investigate the effect of hydrocolloid dressing combined with 3M Cavilon No-Sting Barrier Film on the prevention of facial pressure injury in medical staff tasked with preventing and controlling COVID-19. METHODS: This was a self-controlled study. Medical staff who treated patients with COVI…	Ann Palliat Med
201	H. Koizumi, E. Suehiro, Y. Fujiyama, H. Yoneda, H. Ishihara, S. Nomura, M. Fujii and M. Suzuki	2016	Effects of Brain Temperature on Cerebrovascular Autoregulation During the Acute Stage of Severe Traumatic Brain Injury	The pressure reactivity index (PRx) is calculated as a moving correlation coefficient between intracranial pressure (ICP) and mean arterial blood pressure (MABP), and this analytical value is viewed as reflecting a vasomotor response to MABP variability. At present, the factors influencing the PRx value during the acute stage of traumatic brain injury (TBI) are not known. We observed significant …	Acta Neurochir Suppl
202	W. J. Weng, C. Yang, X. J. Huang, Y. M. Zhang, J. F. Liu, J. M. Yao, Z. H. Zhang, X. S. Wu, T. Mei, C. D. Zhang, J. Jia, X. F. Shi, Q. Mao, J. F. Feng, G. Y. Gao and J. Y. Jiang	2019	Effects of Brain Temperature on the Outcome of Patients with Traumatic Brain Injury: A Prospective Observational Study	A prospective observational study collected temperature data from 51 patients in 11 neurosurgical centers and follow-up outcome information at 6 months in 49 patients. Brain temperature (T(br)) was measured directly by an intraventricular temperature sensor. Axillary temperature (T(ax)) and rectal temperature (T(re)) were measured by electric thermometers. T(br) was 0.4 to 1.5°C higher than body …	J Neurotrauma
203	I. Barca, W. Colangeli, M. G. Cristofaro, A. Giudice, E. Giofrè, A. Varano and M. Giudice	2016	Effects of cold therapy in the treatment of mandibular angle fractures: hilotherm system vs ice bag	AIM: To evaluate the effectiveness of Hilotherm, a recently introduced cooling system, in controlling postoperative edema and pain and to compare the results with those obtained with conventional cryotherapy. MATERIAL OF STUDY: The investigators selected 40 patients with unilateral angle fracture of the jaw and divided them into two groups, cryotherapy with ice bag (A group), and Hilotherapy syst…	Ann Ital Chir
204	M. Zhang, Q. Zhang, Y. Yu, L. An, Z. Qi and C. Li	2021	Effects of early hemodynamics, oxygen metabolism, and lactate dynamics on prognosis of post-cardiac arrest syndrome		Chin Med J (Engl)
205	S. Schuffels, S. Nakada, Y. Wu, Y. P. Lim, X. Chen and B. S. Stonestreet	2020	Effects of inter-alpha inhibitor proteins on brain injury after exposure of neonatal rats to severe hypoxia-ischemia	Hypoxic-ischemic (HI) brain injury is one of the most common neurological problems occurring in premature and full-term infants after perinatal complications. Hypothermia is the only treatment approved for HI encephalopathy in newborns. However, this treatment is only partially protective, cannot be used to treat premature infants, and has limited efficacy to treat severe HI encephalopathy. Infla…	Exp Neurol
206	Y. N. Wu, C. Stark, J. Gravel, M. White, J. Avery, T. Enis and R. C. Cantu	2021	Effects of Interval-Training Exercise on People Who Have Had Persistent Post-Concussive Symptoms for Less Than One Year: A Pilot Study	This study is to examine the effects of a 12-session moderate intensity-interval-training program with blood flow restriction (BFR) and body cooling (BC) on people who have had persistent post-concussive symptoms (PPCS) for <1 year. A single-blind randomized controlled trial of interval-training exercise with BFR and BC was conducted. Twenty-five adults with PPCS were assigned to the experimental…	J Neurotrauma
207	N. Nosaka, A. Okada and H. Tsukahara	2017	Effects of Therapeutic Hypothermia for Neuroprotection from the Viewpoint of Redox Regulation	Redox regulation has recently been recognized as an important factor in acute illnesses as well as in chronic diseases. It has also become a target for neuroprotection in acute intensive care. Despite its well-known therapeutic effects, therapeutic hypothermia has recently been re-evaluated for its potential use in emergency and critical care medicine. Hypothermia is an undesirable physiological …	Acta Med Okayama
208	C. Zenobi, J. L. Wisnowski, B. Tamrazi, A. M. Wong, R. Chapman, S. Blüml and T. W. Wu	2022	Effects of Tissue Temperature and Injury on ADC during Therapeutic Hypothermia in Newborn Hypoxic-Ischemic Encephalopathy	BACKGROUND AND PURPOSE: ADC changes are useful in detecting ischemic brain injury, but mechanisms other than tissue pathology may affect the kinetic movement and diffusion of water molecules. We aimed to determine the effects of brain temperature on the corresponding ADC in infants undergoing therapeutic hypothermia. MATERIALS AND METHODS: Brain temperature and ADC values in the basal ganglia, th…	AJNR Am J Neuroradiol
209	T. S. Santos, P. R. Osborne, E. S. Jacob, R. T. E. Araújo, C. B. P. Nogueira and P. R. S. Martins-Filho	2020	Effects of Water-Circulating Cooling Mask on Postoperative Outcomes in Orthognathic Surgery and Facial Trauma	The purpose of this study was to perform a systematic review and meta-analysis of randomized clinical trials (RCTs) investigating the efficacy of hilotherapy on postoperative pain, swelling, neurosensory impairment and patient satisfaction. The authors analyzed RCTs comparing the use of hilotherapy versus conventional cryotherapy or no cold treatment for orthognathic surgery and repair of facial …	J Craniofac Surg
210	T. Phillips, D. A. Menassa, S. Grant, N. Cohen and M. Thoresen	2021	The effects of Xenon gas inhalation on neuropathology in a placental-induced brain injury model in neonates: A pilot study		Acta Paediatr
211	R. E. S. Ferreira, B. L. C. de Paiva, F. G. R. de Freitas, F. R. Machado, G. S. Silva, R. M. Raposo, C. F. Silveira and R. S. Centeno	2021	Efficacy and Safety of a Nasopharyngeal Catheter for Selective Brain Cooling in Patients with Traumatic Brain Injury: A Prospective, Non-randomized Pilot Study	BACKGROUND: The efficacy objective was to determine whether a novel nasopharyngeal catheter could be used to cool the human brain after traumatic brain injury, and the safety objective was to assess the local and systemic effects of this therapeutic strategy. METHODS: This was a prospective, non-randomized, interventional clinical trial that involved five patients with severe traumatic brain inju…	Neurocrit Care
212	S. Kajiwara, Y. Hasegawa, T. Negoto, K. Orito, T. Kawano, M. Yoshitomi, K. Sakata, N. Takeshige, Y. Yamakawa, H. Jono, H. Saito, N. Hirayu, O. Takasu, M. Hirohata and M. Morioka	2021	Efficacy of a Novel Prophylactic Barbiturate Therapy for Severe Traumatic Brain Injuries: Step-down Infusion of a Barbiturate with Normothermia	This study aimed to examine the beneficial effects of a novel prophylactic barbiturate therapy, step-down infusion of barbiturates, using thiamylal with normothermia (NOR+sdB), on the poor outcome in the patients with severe traumatic brain injuries (sTBI), in comparison with mild hypothermia (MD-HYPO). From January 2000 to March 2019, 4133 patients with TBI were admitted to our hospital. The inc…	Neurol Med Chir (Tokyo)
213	F. Cools, M. Offringa and L. M. Askie	2015	Elective high frequency oscillatory ventilation versus conventional ventilation for acute pulmonary dysfunction in preterm infants	BACKGROUND: Respiratory failure due to lung immaturity is a major cause of mortality in preterm infants. Although the use of intermittent positive pressure ventilation (IPPV) in neonates with respiratory failure saves lives, its use is associated with lung injury and chronic lung disease. A newer form of ventilation called high frequency oscillatory ventilation has been shown in experimental stud…	Cochrane Database Syst Rev
214	R. R. T. Castro	2019	Electrocardiographic changes in patients with acute brain injury		Rev Assoc Med Bras (1992)
215	D. K. Shah, C. J. Wusthoff, P. Clarke, J. S. Wyatt, S. M. Ramaiah, R. J. Dias, J. C. Becher, O. Kapellou and J. P. Boardman	2014	Electrographic seizures are associated with brain injury in newborns undergoing therapeutic hypothermia	OBJECTIVE: Seizures are common among newborns with hypoxic-ischaemic encephalopathy (HIE) but the relationship between seizure burden and severity of brain injury among neonates receiving therapeutic hypothermia (TH) for HIE is unclear. We tested the hypothesis that seizure burden is associated with cerebral tissue injury independent of amplitude-integrated EEG (aEEG) background activity. STUDY D…	Arch Dis Child Fetal Neonatal Ed
216	C. M. Leeper, I. Nasr, C. McKenna, R. P. Berger and B. A. Gaines	2016	Elevated admission international normalized ratio strongly predicts mortality in victims of abusive head trauma	BACKGROUND: Victims of abusive head trauma have poor outcomes compared with other injured children. There is often a delay in diagnosis because these young patients are unable to communicate with health care providers. These critically injured patients would benefit from early identification and therapy. METHODS: We performed a retrospective review of our single hospital trauma registry from 2005…	J Trauma Acute Care Surg
217	S. A. Griffiths, J. Ahmad, C. L. Francoeur, E. Gordon, N. S. Dangayach, D. Wheelwright, A. Ramineni and S. A. Mayer	2019	The EMCOOLs surface cooling system for fever control in neurocritical care patients: A pilot study	OBJECTIVES: Fever occurs in up to 50% of critically-ill patients with acute neurological injury. Small temperature elevations have been correlated with increased morbidity and mortality in this patient population. We sought to evaluate a novel single-use surface cooling system for the treatment of fever in patients with acute brain injury. PATIENTS AND METHODS: We conducted a retrospective analys…	Clin Neurol Neurosurg
218	J. E. Krige, A. J. Nicol and P. H. Navsaria	2014	Emergency pancreatoduodenectomy for complex injuries of the pancreas and duodenum	BACKGROUND: This single-centre study evaluated the outcome of a pancreatoduodenectomy for Grade 5 injuries of the pancreas and duodenum. METHODS: Prospectively recorded data of patients who underwent a pancreatoduodenectomy for trauma at a Level I Trauma Centre during a 22-year period were analysed. RESULTS: Nineteen (17 men and 2 women, median age 28 years, range 14-53 years) out of 426 patients…	HPB (Oxford)
219	P. K. Belur, J. J. Chang, S. He, B. A. Emanuel and W. J. Mack	2013	Emerging experimental therapies for intracerebral hemorrhage: targeting mechanisms of secondary brain injury	Intracerebral hemorrhage (ICH) is associated with a higher degree of morbidity and mortality than other stroke subtypes. Despite this burden, currently approved treatments have demonstrated limited efficacy. To date, therapeutic strategies have principally targeted hematoma expansion and resultant mass effect. However, secondary mechanisms of brain injury are believed to be critical effectors of …	Neurosurg Focus
220	E. S. Usmanov, M. A. Chubarova and S. K. Saidov	2021	Emerging Trends in the Use of Therapeutic Hypothermia as a Method for Neuroprotection in Brain Damage (Review)	The review analyzes current clinical studies on the use of therapeutic hypothermia as a neuroprotective method for treatment of brain damage. This method yields good outcomes in patients with acute brain injuries and chronic critical conditions. There has been shown the interest of researchers in studying the preventive potential of therapeutic hypothermia in secondary neuronal damage. There has …	Sovrem Tekhnologii Med
221	H. Mtaweh, R. Smith, P. M. Kochanek, S. R. Wisniewski, A. Fabio, M. S. Vavilala, P. D. Adelson, N. A. Toney and M. J. Bell	2014	Energy expenditure in children after severe traumatic brain injury	OBJECTIVE: To evaluate energy expenditure in a cohort of children with severe traumatic brain injury. DESIGN: A prospective observational study. SETTING: A pediatric neurotrauma center within a tertiary care institution. PATIENTS: Mechanically ventilated children admitted with severe traumatic brain injury (Glasgow Coma Scale < 9) with a weight more than 10 kg were eligible for study. A subset of…	Pediatr Crit Care Med
222	A. Osuka, T. Uno, J. Nakanishi, H. Hinokiyama, Y. Takahashi and T. Matsuoka	2013	Energy expenditure in patients with severe head injury: controlled normothermia with sedation and neuromuscular blockade	OBJECTIVES: Providing optimal caloric intake is important for patients with severe traumatic brain injury. Insufficient nutrition worsens prognosis, and excessive nutrition may lead to complications such as weaning delay from mechanical ventilation. However, using controlled normothermia with sedation and neuromuscular blockade for patients with anticipated severe brain edema, the optimal caloric…	J Crit Care
223	J. P. Mihalik, A. Z. Sumrall, S. W. Yeargin, K. M. Guskiewicz, K. B. King, S. C. Trulock and E. W. Shields	2017	Environmental and Physiological Factors Affect Football Head Impact Biomechanics	PURPOSE: Recent anecdotal trends suggest a disproportionate number of head injuries in collegiate football players occur during preseason football camp. In warmer climates, this season also represents the highest risk for heat-related illness among collegiate football players. Because concussion and heat illnesses share many common symptoms, we need 1) to understand if environmental conditions, b…	Med Sci Sports Exerc
224	J. B. Gaither, S. Galson, M. Curry, M. Mhayamaguru, C. Williams, S. M. Keim, B. J. Bobrow and D. W. Spaite	2015	Environmental Hyperthermia in Prehospital Patients with Major Traumatic Brain Injury	BACKGROUND: Traumatic brain injury (TBI) results in an estimated 1.7 million emergency department visits each year in the United States. These injuries frequently occur outside, leaving injured individuals exposed to environmental temperature extremes before they are transported to a hospital. OBJECTIVE: Evaluate the existing literature for evidence that exposure to high temperatures immediately …	J Emerg Med
225	F. Rincon, K. Hunter, C. Schorr, R. P. Dellinger and S. Zanotti-Cavazzoni	2014	The epidemiology of spontaneous fever and hypothermia on admission of brain injury patients to intensive care units: a multicenter cohort study	OBJECTIVES: Fever and hypothermia (dysthermia) are associated with poor outcomes in patients with brain injuries. The authors sought to study the epidemiology of dysthermia on admission to the intensive care unit (ICU) and the effect on in-hospital case fatality in a mixed cohort of patients with brain injuries. METHODS: The authors conducted a multicenter retrospective cohort study in 94 ICUs in…	J Neurosurg
226	S. Morton, J. Kua and C. J. Mullington	2021	Epidural analgesia, intrapartum hyperthermia, and neonatal brain injury: a systematic review and meta-analysis	BACKGROUND: Epidural analgesia is associated with intrapartum hyperthermia, and chorioamnionitis is associated with neonatal brain injury. However, it is not known if epidural hyperthermia is associated with neonatal brain injury. This systematic review and meta-analysis investigated three questions: (1) does epidural analgesia cause intrapartum hyperthermia, (2) is intrapartum hyperthermia assoc…	Br J Anaesth
227	R. P. Simon	2016	Epigenetic modulation of gene expression governs the brain's response to injury	Mild stress from ischemia, seizure, hypothermia, or infection can produce a transient neuroprotected state in the brain. In the neuroprotected state, the brain responds differently to a severe stress and sustains less injury. At the genomic level, the response of the neuroprotected brain to a severe stress is characterized by widespread differential regulation of genes with diverse functions. Thi…	Neurosci Lett
228	S. B. Mulkey, R. H. Ramakrishnaiah, R. C. McKinstry, T. Chang, A. M. Mathur, D. E. Mayock, K. P. Van Meurs, G. B. Schaefer, C. Luo, S. Bai, S. E. Juul and Y. W. Wu	2017	Erythropoietin and Brain Magnetic Resonance Imaging Findings in Hypoxic-Ischemic Encephalopathy: Volume of Acute Brain Injury and 1-Year Neurodevelopmental Outcome	In the Neonatal Erythropoietin and Therapeutic Hypothermia Outcomes study, 9/20 erythropoietin-treated vs 12/24 placebo-treated infants with hypoxic-ischemic encephalopathy had acute brain injury. Among infants with acute brain injury, the injury volume was lower in the erythropoietin than the placebo group (P = .004). Higher injury volume correlated with lower 12-month neurodevelopmental scores.…	J Pediatr
229	A. Razak and A. Hussain	2019	Erythropoietin in perinatal hypoxic-ischemic encephalopathy: a systematic review and meta-analysis	Background Erythropoietin (EPO) appears to confer neuroprotection to the injured brain. Randomized clinical trials (RCTs) have demonstrated its safety in neonates with hypoxic-ischemic encephalopathy (HIE); however, the evidence is unclear. The objective of this study was to examine the role of EPO in perinatal HIE by a systematic review and meta-analysis. Methods Database search included Embase,…	J Perinat Med
230	F. Bhatti, M. Naiman, A. Tsarev and E. Kulstad	2019	Esophageal Temperature Management in Patients Suffering from Traumatic Brain Injury	Traumatic brain injury (TBI) is a leading cause of death in the United States, and represents 2.5 million Emergency Department attendances, admissions into hospital, and deaths. A range of temperature modulating devices have been used to proactively cool TBI patients; however, there are currently no uniform targeted temperature management (TTM) guidelines in this patient population. Esophageal te…	Ther Hypothermia Temp Manag
231	G. B. Young and A. M. Owen	2015	Evaluating the Potential for Recovery of Consciousness in the Intensive Care Unit	PURPOSE OF REVIEW: Evaluating patients in the intensive care unit (ICU) with disorders of consciousness has prognostic implications. When brainstem functions are intact, the neurologist must use ancillary testing to help determine prognosis. This article addresses the challenges of arriving at prognoses in patients with hypoxic-ischemic encephalopathy and traumatic brain injury (TBI) and discusse…	Continuum (Minneap Minn)
232	A. Gopalan, E. Panneerselvam, G. T. Doss, K. Ponvel and K. Raja Vb	2020	Evaluation of Efficacy of Low Intensity Pulsed Ultrasound in Facilitating Mandibular Fracture Healing-A Blinded Randomized Controlled Clinical Trial	PURPOSE: The aim of the study was to evaluate the role of low intensity pulsed ultrasound (LIPUS) in improving fracture healing in American Society of Anesthesiologists Class II patients with mandibular fractures. MATERIALS AND METHODS: A randomized controlled clinical trial of 40 patients with mandibular fractures was conducted. The patients were randomly allocated to the study and control group…	J Oral Maxillofac Surg
233	J. M. Lee, J. R. Moon, H. J. Kim, D. Y. Kwon and J. Y. Shin	2020	Evaluation of Evidence-Based Guidelines for Fever Management in Critically Ill Adult Patients With Brain Injury	PURPOSE: The aim of this study was to evaluate the effectiveness of evidence-based guidelines for fever management of critically ill adult patients with brain injury. METHODS: We used a pretest-posttest design with 48 patients 19 years or older admitted to an intensive care unit after surgery for brain injury. We applied evidence-based guidelines only to an experimental group of 24 patients and c…	J Neurosci Nurs
234	T. A. Lateef, A. M. Al-Anee and M. T. F. Agha	2018	Evaluation the Efficacy of Hilotherm Cooling System in Reducing Postoperative Pain and Edema in Maxillofacial Traumatized Patients and Orthognathic Surgeries	Surgical treatment in patients with facial bone surgeries governs a meaningful extent of tissue trauma prompting prevalent postoperative portents of pain, facial swelling, and inconvenience. Beneficial effects of local cold therapy following surgery, facial swelling, pain, and inflammation have been discussed. The aim of study is to evaluate the efficacy of hilotherm cooling system in reducing po…	J Craniofac Surg
235	J. Zhuang, X. Lin, J. Lin, S. Yu, S. Dai, L. Yan, Y. Chen and R. Wang	2022	The Evaluation Value of Diffusion-Weighted Imaging for Brain Injury in Patients after Deep Hypothermic Circulatory Arrest	OBJECTIVE: Cerebral complications may occur after surgery with deep hypothermic circulatory arrest (DHCA). Diffusion-weighted imaging (DWI) has shown promising results in detecting early changes of cerebral ischemia. However, studies in human models are limited. Here, we examined the significance of DWI for detecting brain injury in postoperative patients after DHCA. METHODS: Twelve patients who …	Contrast Media Mol Imaging
236	I. Burd, J. Welling, G. Kannan and M. V. Johnston	2016	Excitotoxicity as a Common Mechanism for Fetal Neuronal Injury with Hypoxia and Intrauterine Inflammation	Excitotoxicity is a mechanism of neuronal injury, implicated in the pathogenesis of many acute and chronic neurologic disorders, including perinatal brain injury associated with hypoxia-ischemia and exposure to intrauterine inflammation. Glutamate, the primary excitatory neurotransmitter, signals through N-methyl-d-aspartic acid (NMDA)/α-amino-3-hydroxy-5-methylisoxazole-4-propionate (AMPA) recep…	Adv Pharmacol
237	M. Magguilli, C. Hudson and Y. V. Zhang	2016	Expected Dangerously Low Potassium Concentrations		Clin Chem
238	E. Check Hayden	2016	Experimental treatments aim to prevent brain damage in babies		Nature
239	K. F. Kernan, R. P. Berger, R. S. B. Clark, R. Scott Watson, D. C. Angus, A. Panigrahy, C. W. Callaway, M. J. Bell, P. M. Kochanek, E. L. Fink and D. W. Simon	2021	An exploratory assessment of serum biomarkers of post-cardiac arrest syndrome in children	AIM: We hypothesized that serum biomarkers of inflammation including chemokine, cytokine, pituitary hormones, and growth factors following cardiac arrest in children would independently associate with 6-month neurologic outcome. METHODS: In this prospective observational single center study of children with in-hospital and out-of-hospital cardiac arrest surviving to intensive care unit admission,…	Resuscitation
240	A. K. Craig, R. Gerwin, J. Bainter, S. Evans and C. James	2018	Exploring parent expectations of neonatal therapeutic hypothermia	OBJECTIVE: We aimed to assess the parent experience of therapeutic hypothermia (TH), specifically focusing on unmet expectations. STUDY DESIGN: Open-ended questions were used in a focus group setting. We employed an inductive approach to develop thematic content from the transcribed recordings. RESULTS: 30 parents of infants treated with TH participated. Within the principal theme of managing exp…	J Perinatol
241	M. Nishikimi, T. Ogura, K. Nishida, K. Takahashi, M. Nakamura, S. Matsui, N. Matsuda and T. Iwami	2019	External validation of a risk classification at the emergency department of post-cardiac arrest syndrome patients undergoing targeted temperature management	INTRODUCTION: There are no established risk classification for post-cardiac arrest syndrome (PCAS) patients at the Emergency Department (ED) undergoing targeted temperature management (TTM). The aim of this study was to externally validate a simplified version of our prognostic score, the "post-Cardiac Arrest Syndrome for Therapeutic hypothermia score" (revised CAST [rCAST]) and estimate the pred…	Resuscitation
242	J. D. Moyer, S. Elouahmani, A. Codorniu, P. S. Abback, C. Jeantrelle, S. Goutagny, T. Gauss and S. Sigaut	2023	External ventricular drainage for intracranial hypertension after traumatic brain injury: is it really useful?	PURPOSES: External ventricular drainage (EVD) is frequently used to control raised intracranial pressure after traumatic brain injury. However, the available evidence about its effectiveness in this context is limited. The aim of this study is to evaluate the effectiveness of EVD to control intracranial pressure and to identify the clinical and radiological factors associated with its success. ME…	Eur J Trauma Emerg Surg
243	M. Mendonca, W. E. Hautz, P. Schucht, D. Reineke, A. Kadner, B. Lehmann, M. Gassmann, T. Brülisauer, M. Graf, K. Keitel, M. D. Schrag and B. Eberle	2019	Extracorporeal life support in hypothermic cardiac arrest: Reconsidering trauma as an absolute contraindication		Resuscitation
244	T. A. Cope and A. Kropelnicki	2015	Eye injuries in the extreme environment ultra-marathon runner	We present the case of an ultra-marathon runner who developed a painful irritated eye due to prolonged exposure to high wind speed and sub-zero temperatures causing transient freezing and subsequent abrasion of the cornea. We recommend that all ultra-marathon runners racing in windy or exposed conditions should wear wrap-around eye protection or goggles. If runners present to checkpoints or after…	BMJ Case Rep
245	R. Pfund	2013	Eyewash safety: keeping water in the comfort zone		Occup Health Saf
246	B. D. Johnson, M. C. O'Leary, M. McBryde, J. R. Sackett, Z. J. Schlader and J. J. Leddy	2018	Face cooling exposes cardiac parasympathetic and sympathetic dysfunction in recently concussed college athletes	We tested the hypothesis that concussed college athletes (CA) have attenuated parasympathetic and sympathetic responses to face cooling (FC). Eleven symptomatic CA (age: 20 ± 2 years, 5 women) who were within 10 days of concussion diagnosis and 10 healthy controls (HC; age: 24 ± 4 years, 5 women) participated. During FC, a plastic bag filled with ice water (~0°C) was placed on the forehead, eyes,…	Physiol Rep
247	M. J. Cools and K. A. Carneiro	2018	Facial nerve palsy following mild mastoid trauma on trampoline	We present a case report of a 14-year-old boy who was jumping on a trampoline when he struck his right mastoid on a support pole. The following day, he developed a right-sided facial droop and inability to close his right eye. He presented to the emergency department, where CT of his temporal bone was negative and he was started on prednisone. Over the next month, he had spontaneous recovery of h…	Am J Emerg Med
248	E. Suehiro, T. Tanaka, Y. Michiwaki, T. Wakamiya, K. Shimoji, K. Onoda, F. Yamane, M. Kawashima and A. Matsuno	2023	Fact-Finding Survey of Treatment of Traumatic Brain Injury in Japan: Standardization of Care and Collaboration Between Neurosurgery and Emergency Departments	BACKGROUND: Standardization of seamless treatment from prehospital injury care to initial injury and specialized care through collaboration among departments have been promoted in Japan since 2000. This survey was conducted to examine the current status of the system for treatment of traumatic brain injury (TBI) in Japan. METHODS: In February 2022, questionnaires on the treatment system and TBI c…	World Neurosurg
249	E. B. Tuna and E. Ozel	2014	Factors affecting sports-related orofacial injuries and the importance of mouthguards	Sports dentistry is one of the most recent and upcoming fields in dentistry. It includes mainly the prevention and management of sports-related orofacial injuries and associated oral diseases or traumas. The dentist can play a critical role in informing athletes, coaches, and patients and their parents about the importance of prevention, treatment, and diagnosis for orofacial injuries in sports. …	Sports Med
250	D. C. Kelleher, L. J. Waterhouse, S. E. Parsons, J. L. Fritzeen, R. S. Burd and E. A. Carter	2013	Factors associated with patient exposure and environmental control during pediatric trauma resuscitation	BACKGROUND: Exposure and environmental control are essential components of the advanced trauma life support primary survey, especially during the resuscitation of pediatric patients. Proper exposure aids in early recognition of injuries in patients unable to communicate their injuries, while warming techniques, such as the use of blankets, assist in maintaining normothermia. The purpose of this s…	J Trauma Acute Care Surg
251	J. K. Register-Mihalik, C. B. Vander Vegt, M. Cools and K. Carnerio	2018	Factors Associated with Sport-Related Post-concussion Headache and Opportunities for Treatment	PURPOSE OF REVIEW: The purpose of this review is to (1) describe factors both pre- and post-injury that are associated with post-concussion headache, (2) describe the influence of post-concussion headache on recovery following concussion, and (3) provide potential post-concussion treatment options that may reduce the burden of headache, as well as other symptoms to facilitate recovery. RECENT FIN…	Curr Pain Headache Rep
252	J. H. Kim, J. H. Ahn, J. K. Oh, J. H. Song, S. W. Park and I. B. Chang	2021	Factors associated with the development and outcome of hydrocephalus after decompressive craniectomy for traumatic brain injury	Posttraumatic hydrocephalus (PTH) is common in patients undergoing decompressive craniectomy (DC) for traumatic brain injury (TBI), but the incidence, mechanisms, and risk factors have not been fully elucidated. This study aimed to determine the incidence of and the factors associated with PTH. We retrospectively reviewed patients who underwent DC for TBI at our institute between January 2014 and…	Neurosurg Rev
253	E. Krzystanek, J. Gawryluk and M. Arkuszewski	2021	Fatal intracranial haemorrhage in a hypertensive patient with atrial fibrillation and coronavirus disease 2019	We present a case of a fatal cerebral haemorrhage in an 82-year-old male patient with coronavirus disease 2019 (COVID-19), who was taking prophylactic oral anticoagulation because of atrial fibrillation (rivaroxaban 20 mg q.d. for two years). On admission, the patient was deeply comatose, mechanically ventilated, with tachycardia up to 150 bpm, high blood pressure >210/120 mmHg and a body tempera…	Neuroradiol J
254	A. A. Colletti, T. Kiatchai, V. H. Lyons, B. G. Nair, R. M. Grant and M. S. Vavilala	2019	Feasibility and indicator outcomes using computerized clinical decision support in pediatric traumatic brain injury anesthesia care	BACKGROUND: Traumatic brain injury anesthesia care is complex. The use of clinical decision support to improve pediatric trauma care has not been examined. AIMS: The aim of this study was to examine feasibility, reliability, and key performance indicators for traumatic brain injury anesthesia care using clinical decision support. METHODS: Clinical decision support was activated for patients under…	Paediatr Anaesth
255	F. Ruggieri, L. Beretta, L. Corno, V. Testa, E. A. Martino and M. Gemma	2018	Feasibility of Protective Ventilation During Elective Supratentorial Neurosurgery: A Randomized, Crossover, Clinical Trial	BACKGROUND: Traditional ventilation approaches, providing high tidal volumes (Vt), produce excessive alveolar distention and lung injury. Protective ventilation, employing lower Vt and positive end-expiratory pressure (PEEP), is an attractive alternative also for neuroanesthesia, when prolonged mechanical ventilation is needed. Nevertheless, protective ventilation during intracranial surgery may …	J Neurosurg Anesthesiol
256	Y. Takeda, T. Kawashima, K. Kiyota, S. Oda, N. Morimoto, H. Kobata, H. Isobe, M. Honda, S. Fujimi, J. Onda, S. I, T. Sakamoto, M. Ishikawa, H. Nakano, D. Sadamitsu, M. Kishikawa, K. Kinoshita, T. Yokoyama, M. Harada, M. Kitaura, K. Ichihara, H. Hashimoto, H. Tsuji, T. Yorifuji, O. Nagano, H. Katayama, Y. Ujike and K. Morita	2014	Feasibility study of immediate pharyngeal cooling initiation in cardiac arrest patients after arrival at the emergency room	AIM: Cooling the pharynx and upper oesophagus would be more advantageous for rapid induction of therapeutic hypothermia since the carotid arteries run in their vicinity. The aim of this study was to determine the effects of pharyngeal cooling on brain temperature and the safety and feasibility for patients under resuscitation. METHODS: Witnessed non-traumatic cardiac arrest patients (n=108) were …	Resuscitation
257	L. E. Bohman and J. M. Levine	2014	Fever and therapeutic normothermia in severe brain injury: an update	PURPOSE OF REVIEW: Fever is common in the ICU among patients with severe brain injury. Fever has been consistently shown to exacerbate brain injuries in animal models and has been consistently associated with poor outcome in human studies. However, whether fever control improves outcome and the ideal means of fever control remain unknown. This review will address recent literature on the impact o…	Curr Opin Crit Care
258	T. Hifumi, Y. Kuroda, K. Kawakita, S. Yamashita, Y. Oda, K. Dohi and T. Maekawa	2016	Fever Control Management Is Preferable to Mild Therapeutic Hypothermia in Traumatic Brain Injury Patients with Abbreviated Injury Scale 3-4: A Multi-Center, Randomized Controlled Trial	In our prospective, multi-center, randomized controlled trial (RCT)-the Brain Hypothermia (B-HYPO) study-we could not show any difference on neurological outcomes in patients probably because of the heterogeneity in the severity of their traumatic condition. We therefore aimed to clarify and compare the effectiveness of the two therapeutic temperature management regimens in severe (Abbreviated In…	J Neurotrauma
259	E. G. Bogossian and F. S. Taccone	2022	Fever management in acute brain injury	PURPOSE OF REVIEW: Fever is common after acute brain injury and is associated with poor prognosis in this setting. RECENT FINDINGS: Achieving normothermia is feasible in patients with ischemic or hemorrhagic stroke, subarachnoid hemorrhage and traumatic brain injury. Pharmacological strategies (i.e. paracetamol or nonsteroidal anti-inflammatory drugs) are frequently ineffective and physical (i.e.…	Curr Opin Crit Care
260	J. B. Springborg, K. K. Springborg and B. Romner	2013	First clinical experience with intranasal cooling for hyperthermia in brain-injured patients	INTRODUCTION: Hyperthermia is common in brain-injured patients and associated with a worse outcome. As brain rather than body temperature reduction, theoretically, is the most important in cerebral protection, there is logic in targeting cooling at the brain. Selective brain cooling can, in theory, be obtained by cooling the skull or by heat loss from the upper airways. In this preliminary safety…	Neurocrit Care
261	S. Mires, R. S. Kerr, M. Denbow, N. Dahnoun, S. Tancock, D. Osredkar and E. Chakkarapani	2022	Foetal amplitude-integrated electroencephalography: proof of principle of a novel foetal monitoring technique in adult volunteers	Peripartum hypoxic neonatal brain injury cannot be accurately predicted with current foetal monitoring techniques. Neonatal brain monitoring through amplitude-integrated electroencephalography (aEEG) is utilised when brain injury is suspected. Intrapartum aEEG assessment may improve detection of foetal hypoxia, facilitating earlier intervention. Using different engineered configurations in adult …	J Obstet Gynaecol
262	D. Iannelli and K. Piotti	2013	Four considerations for cold weather eye safety		Occup Health Saf
263	S. Martini, T. Austin, A. Aceti, G. Faldella and L. Corvaglia	2020	Free radicals and neonatal encephalopathy: mechanisms of injury, biomarkers, and antioxidant treatment perspectives	Neonatal encephalopathy (NE), most commonly a result of the disruption of cerebral oxygen delivery, is the leading cause of neurologic disability in term neonates. Given the key role of free radicals in brain injury development following hypoxia-ischemia-reperfusion, several oxidative biomarkers have been explored in preclinical and clinical models of NE. Among these, antioxidant enzyme activity,…	Pediatr Res
264	J. T. Kim, J. S. Lee, B. J. Kim, J. M. Park, K. Kang, S. J. Lee, J. G. Kim, J. K. Cha, D. H. Kim, T. H. Park, K. B. Lee, J. Lee, K. S. Hong, Y. J. Cho, H. K. Park, B. C. Lee, K. H. Yu, M. S. Oh, D. E. Kim, W. S. Ryu, J. C. Choi, J. H. Kwon, W. J. Kim, D. I. Shin, K. S. Yum, S. I. Sohn, J. H. Hong, S. H. Lee, M. S. Park, K. H. Choi, J. Lee, J. L. Saver and H. J. Bae	2023	Frequency, management, and outcomes of early neurologic deterioration due to stroke progression or recurrence	OBJECTIVE: The frequency, management, and outcomes of early neurologic deterioration (END) after ischemic stroke specifically due to stroke progression or stroke recurrence have not been well delineated. MATERIALS AND METHODS: In a multicenter, nationwide registry, data on END due to stroke progression or recurrence confirmed by imaging were collected prospectively between January 2019 and July 2…	J Stroke Cerebrovasc Dis
265	P. J. Palmers, N. Hiltrop, K. Ameloot, P. Timmermans, B. Ferdinande, P. Sinnaeve, R. Nieuwendijk and M. L. Malbrain	2015	From therapeutic hypothermia towards targeted temperature management: a decade of evolution	More than a decade after the first randomised controlled trials with targeted temperature management (TTM), it remains the only treatment with proven favourable effect on postanoxemic brain damage after out-of-hospital cardiac arrest. Other well-known indications include neurotrauma, subarachnoidal haemorrhage, and intracranial hypertension. When possible pitfalls are taken into consideration whe…	Anaesthesiol Intensive Ther
266	A. W. Chiu and H. E. Hinson	2017	Future Directions for Hypothermia following Severe Traumatic Brian Injury	Traumatic brain injury (TBI) is a serious health care problem on both individual and public health levels. As a major cause of death and disability in the United States, it is associated with a significant economic and public health burden. Although the evidence to support the use of induced hypothermia on neurologic outcome after cardiac arrest is well established, its use in treating TBI remain…	Semin Respir Crit Care Med
267	M. Bermúdez-Triano, R. Guerrero-Domínguez, A. Martínez-Saniger and I. Jiménez	2019	General anesthesia considerations in CADASIL disease	CADASIL (cerebral arteriopathy, autosomal dominant, with subcortical infarcts and leukoencephalopathy) disease is an inherited systemic arterial disease that affects the small and medium calibre cerebral vessels. Around 500 families are affected in the world, most of them in Europe. It is characterised by migraine attacks, subcortical dementia, neuropsychiatric disorders, and recurrent ischaemic …	Rev Esp Anestesiol Reanim (Engl Ed)
268	C. S. Robertson and A. H. Ropper	2015	Getting Warmer on Critical Care for Head Injury		N Engl J Med
269	C. Ştefan, C. M. Timaru, D. A. Iliescu, S. Schmitzer, S. De Algerino, M. Batras and J. Hosseini-Ramhormozi	2016	Glaucoma after chemical burns and radiation	Glaucoma after chemical burns represents a posttraumatic glaucoma, usually open-angle glaucoma. It is a frequent complication of chemical burns, especially with alkali and it can appear in the acute stage or as a late complication. Because of the complications and scars, the treatment is very difficult. Topical treatment is based on AC inhibitors, β-blockers, α2-agonists. Trabeculectomy, shunts, …	Rom J Ophthalmol
270	J. Lei, G. Gao, J. Feng, Y. Jin, C. Wang, Q. Mao and J. Jiang	2015	Glial fibrillary acidic protein as a biomarker in severe traumatic brain injury patients: a prospective cohort study	INTRODUCTION: Glial fibrillary acidic protein (GFAP) may serve as a serum marker of traumatic brain injury (TBI) that can be used to monitor biochemical changes in patients and gauge the response to treatment. However, the temporal profile of serum GFAP in the acute period of brain injury and the associated utility for outcome prediction has not been elucidated. METHODS: We conducted a prospectiv…	Crit Care
271	L. Vedovelli, M. Padalino, S. D'Aronco, G. Stellin, C. Ori, V. P. Carnielli, M. Simonato and P. Cogo	2017	Glial fibrillary acidic protein plasma levels are correlated with degree of hypothermia during cardiopulmonary bypass in congenital heart disease surgery	OBJECTIVES: Improved congenital heart defect (CHD) operations have reduced operative mortality to 3%. The major concern is now long-term neurological outcomes. We measured plasma glial fibrillary acidic protein (GFAP), an early marker of brain injury, during different phases of cardiopulmonary bypass (CPB), to correlate the increase of GFAP to clinical parameters or specific operative phases. MET…	Interact Cardiovasc Thorac Surg
272	J. K. Böhm, H. Güting, S. Thorn, N. Schäfer, V. Rambach, H. Schöchl, O. Grottke, R. Rossaint, S. Stanworth, N. Curry, R. Lefering and M. Maegele	2021	Global Characterisation of Coagulopathy in Isolated Traumatic Brain Injury (iTBI): A CENTER-TBI Analysis	BACKGROUND: Trauma-induced coagulopathy in patients with traumatic brain injury (TBI) is associated with high rates of complications, unfavourable outcomes and mortality. The mechanism of the development of TBI-associated coagulopathy is poorly understood. METHODS: This analysis, embedded in the prospective, multi-centred, observational Collaborative European NeuroTrauma Effectiveness Research in…	Neurocrit Care
273	P. M. Kochanek, R. C. Tasker, N. Carney, A. M. Totten, P. D. Adelson, N. R. Selden, C. Davis-O'Reilly, E. L. Hart, M. J. Bell, S. L. Bratton, G. A. Grant, N. Kissoon, K. E. Reuter-Rice, M. S. Vavilala and M. S. Wainwright	2019	Guidelines for the Management of Pediatric Severe Traumatic Brain Injury, Third Edition: Update of the Brain Trauma Foundation Guidelines, Executive Summary	The purpose of this work is to identify and synthesize research produced since the second edition of these Guidelines was published and incorporate new results into revised evidence-based recommendations for the treatment of severe traumatic brain injury in pediatric patients. This document provides an overview of our process, lists the new research added, and includes the revised recommendations…	Neurosurgery
274	P. M. Kochanek, R. C. Tasker, N. Carney, A. M. Totten, P. D. Adelson, N. R. Selden, C. Davis-O'Reilly, E. L. Hart, M. J. Bell, S. L. Bratton, G. A. Grant, N. Kissoon, K. E. Reuter-Rice, M. S. Vavilala and M. S. Wainwright	2019	Guidelines for the Management of Pediatric Severe Traumatic Brain Injury, Third Edition: Update of the Brain Trauma Foundation Guidelines, Executive Summary	OBJECTIVES: The purpose of this work is to identify and synthesize research produced since the second edition of these Guidelines was published and incorporate new results into revised evidence-based recommendations for the treatment of severe traumatic brain injury in pediatric patients. METHODS AND MAIN RESULTS: This document provides an overview of our process, lists the new research added, an…	Pediatr Crit Care Med
275	D. N. Kiran and S. Mittal	2014	Gunshot (Pellets) injury to the maxillofacial complex: a case report	Gunshot injuries are rather serious but uncommon type of trauma in India. A 45-year-old male was presented with gunshot (pellets) embedded in the maxillofacial area for 22 years. There is no consensus in the literature whether to attempt their removal or leave them in situ. Our patient had no long-term sequela like infection, fistula formation, carcinogenesis or metal poisoning to date except for…	Chin J Traumatol
276	J. J. Patel, M. D. Rosenthal, K. R. Miller and R. G. Martindale	2016	The gut in trauma	PURPOSE OF REVIEW: The purpose of this review is to describe established and emerging mechanisms of gut injury and dysfunction in trauma, describe emerging strategies to improve gut dysfunction, detail the effect of trauma on the gut microbiome, and describe the gut-brain connection in traumatic brain injury. RECENT FINDINGS: Newer data suggest intraluminal contents, pancreatic enzymes, and hepat…	Curr Opin Crit Care
277	T. J. van Hasselt and S. Hartshorn	2019	Hanging and near hanging in children: injury patterns and a clinical approach to early management	Near hanging refers to survival following suspension by the neck. This is a devastating injury which can lead to mortality or serious long-term morbidity. Children and young people present to emergency departments following accidental or deliberate near hanging. This article describes the patterns of injury, the initial management and important prognostic factors.	Arch Dis Child Educ Pract Ed
278	E. J. Snyder, J. Perin, R. Chavez-Valdez, F. J. Northington, J. K. Lee and A. Tekes	2020	Head Ultrasound Resistive Indices Are Associated With Brain Injury on Diffusion Tensor Imaging Magnetic Resonance Imaging in Neonates With Hypoxic-Ischemic Encephalopathy	BACKGROUND: Neonatal hypoxic-ischemic encephalopathy (HIE) is associated with dysfunctional cerebral autoregulation. Resistive index (RI) measured in the anterior cerebral artery on transfontanellar head ultrasound is a noninvasive measure of blood flow and may indicate autoregulation dysfunction. We tested whether RI was associated with brain injury on diffusion tensor imaging magnetic resonance…	J Comput Assist Tomogr
279	I. Bersani, F. Piersigilli, D. Gazzolo, F. Campi, I. Savarese, A. Dotta, P. P. Tamborrino, C. Auriti and C. Di Mambro	2021	Heart rate variability as possible marker of brain damage in neonates with hypoxic ischemic encephalopathy: a systematic review	Heart rate variability (HRV) is currently considered the most valuable non-invasive test to investigate the autonomic nervous system function, based on the fact that fast fluctuations might specifically reflect changes of sympathetic and vagal activity. An association between abnormal values of HRV and brain impairment has been reported in the perinatal period, although data are still fragmentary…	Eur J Pediatr
280	J. L. Tan, J. McClure, L. Hennington, A. Padiglione, H. Cleland, T. B. Ahn and M. Fedi	2014	The heat is on: a case of hyperthermia-induced posterior reversible encephalopathy syndrome (PRES)		Neurol Sci
281	T. Hifumi, K. Nakamura, Y. Kuroda, K. Kawakita, M. Fujita, S. Yamashita, K. Dohi, H. Kobata, E. Suehiro and T. Maekawa	2021	High early phase hemoglobin level is associated with favorable neurological outcome in patients with severe traumatic brain injury	BACKGROUND: The appropriate hemoglobin (Hb) level threshold for the early phase (i.e. from Emergency Department to ICU admission) in patients with severe traumatic brain injury (TBI) is still unknown. Therefore, we aimed to examine the association between Hb levels during the early phase and neurological outcomes in patients with severe TBI using data from the Brain Hypothermia (B-HYPO) Study Gro…	Am J Emerg Med
282	R. S. Agbeko and R. Forsyth	2013	High level alert! Modeling temperature and phenytoin: appropriate risk management or virtual reality?		Crit Care Med
283	Y. W. Wu, A. M. Mathur, T. Chang, R. C. McKinstry, S. B. Mulkey, D. E. Mayock, K. P. Van Meurs, E. E. Rogers, F. F. Gonzalez, B. A. Comstock, S. E. Juul, M. E. Msall, S. L. Bonifacio, H. C. Glass, A. N. Massaro, L. Dong, K. W. Tan, P. J. Heagerty and R. A. Ballard	2016	High-Dose Erythropoietin and Hypothermia for Hypoxic-Ischemic Encephalopathy: A Phase II Trial	OBJECTIVE: To determine if multiple doses of erythropoietin (Epo) administered with hypothermia improve neuroradiographic and short-term outcomes of newborns with hypoxic-ischemic encephalopathy. METHODS: In a phase II double-blinded, placebo-controlled trial, we randomized newborns to receive Epo (1000 U/kg intravenously; n = 24) or placebo (n = 26) at 1, 2, 3, 5, and 7 days of age. All infants …	Pediatrics
284	S. A. Quadri, M. Waqas, I. Khan, M. A. Khan, S. S. Suriya, M. Farooqui and B. Fiani	2018	High-intensity focused ultrasound: past, present, and future in neurosurgery	Since Lynn and colleagues first described the use of focused ultrasound (FUS) waves for intracranial ablation in 1942, many strides have been made toward the treatment of several brain pathologies using this novel technology. In the modern era of minimal invasiveness, high-intensity focused ultrasound (HIFU) promises therapeutic utility for multiple neurosurgical applications, including treatment…	Neurosurg Focus
285	N. N. Passi, C. M. Oliver and K. Dhadwal	2019	Hospital management of the post-cardiac arrest patient: priorities and challenges		Br J Hosp Med (Lond)
286	C. Welbourn and N. Efstathiou	2018	How does the length of cardiopulmonary resuscitation affect brain damage in patients surviving cardiac arrest? A systematic review	BACKGROUND: Brain injury can occur after cardiac arrest due to the effects of ischaemia and reperfusion. In serious cases this can lead to permanent disability. This risk must be considered when making decisions about terminating resuscitation. There are very specific rules for termination of resuscitation in the prehospital setting however a similar rule for resuscitation in hospital does not ex…	Scand J Trauma Resusc Emerg Med
287	F. Taccone, T. Cronberg, H. Friberg, D. Greer, J. Horn, M. Oddo, S. Scolletta and J. L. Vincent	2014	How to assess prognosis after cardiac arrest and therapeutic hypothermia	The prognosis of patients who are admitted in a comatose state following successful resuscitation after cardiac arrest remains uncertain. Although the introduction of therapeutic hypothermia (TH) and improvements in post-resuscitation care have significantly increased the number of patients who are discharged home with minimal brain damage, short-term assessment of neurological outcome remains a …	Crit Care
288	R. Pfeifer, F. K. Klingebiel, S. Halvachizadeh, Y. Kalbas and H. C. Pape	2023	How to Clear Polytrauma Patients for Fracture Fixation: Results of a systematic review of the literature	INTRODUCTION: Early patient assessment is relevant for surgical decision making in severely injured patients and early definitive surgery is known to be beneficial in stable patients. The aim of this systematic review is to extract parameters indicative of risk factors for adverse outcome. Moreover, we aim to improve decision making and separate patients who would benefit from early versus staged…	Injury
289	M. D. Weiss, S. Carloni, T. Vanzolini, S. Coppari, W. Balduini, G. Buonocore, M. Longini, S. Perrone, L. Sura, A. Mohammadi, M. B. L. Rocchi, M. Negrini, D. Melandri and M. C. Albertini	2022	Human-rat integrated microRNAs profiling identified a new neonatal cerebral hypoxic-ischemic pathway melatonin-sensitive	Neonatal encephalopathy (NE) is a pathological condition affecting long-term neurodevelopmental outcomes. Hypothermia is the only therapeutic option, but does not always improve outcomes; hence, researchers continue to hunt for pharmaceutical compounds. Melatonin treatment has benefitted neonates with hypoxic-ischemic (HI) brain injury. However, unlike animal models that enable the study of the b…	J Pineal Res
290	Y. Htun, S. Nakamura and T. Kusaka	2021	Hydrogen and therapeutic gases for neonatal hypoxic-ischemic encephalopathy: potential neuroprotective adjuncts in translational research	Numerous studies have examined the potential use of therapeutic gases for the treatment of various neurological disorders. Hydrogen gas, a promising neuroprotective agent, has been a focus of study due to its potent antioxidative properties. In translational research into adult diseases, hydrogen has been shown to be neuroprotective in disorders such as cerebral ischemia and traumatic brain injur…	Pediatr Res
291	E. W. Y. Tam, D. Kamino, A. S. Shatil, V. Chau, A. M. Moore, R. Brant and E. Widjaja	2021	Hyperglycemia associated with acute brain injury in neonatal encephalopathy	OBJECTIVE: To identify how alterations in glucose levels are associated with regional brain injury in neonatal encephalopathy. METHODS: This was a prospective cohort study of 102 newborns with neonatal encephalopathy, with continuous glucose monitoring for 72 h. 97 (95%) completed 72 h of therapeutic hypothermia. Brain imaging around day 5 of life included diffusion tensor imaging and MR spectros…	Neuroimage Clin
292	R. Yamamoto, J. Yoshizawa, S. Takauji, M. Hayakawa and J. Sasaki	2023	Hyperoxia for accidental hypothermia and increased mortality: a post-hoc analysis of a multicenter prospective observational study	BACKGROUND: Supraphysiologic oxygen administration causes unfavorable clinical outcomes in various diseases, including traumatic brain injury, post-cardiac arrest syndrome, and acute lung injury. Accidental hypothermia is a critical illness that reduces oxygen demands, and excessive oxygen is likely to emerge. This study aimed to determine whether hyperoxia would be associated with increased mort…	Crit Care
293	Q. Wang, C. Gao, H. Liu, W. Li, Y. Zhao, G. Xu, C. Yan, H. Lin and L. Lang	2017	Hypertension modifies the short-term effects of temperature on morbidity of hemorrhagic stroke	BACKGROUND: This study estimated the effects of ambient temperature on hospital admissions for hemorrhagic stroke during 2004-2009 in Jinan, China, and the effect modification of hypertension status. METHODS: The exposure-response relationship between temperature and hemorrhagic stroke was firstly examined, and then the association between daily mean temperature and hemorrhagic stroke was investi…	Sci Total Environ
294	E. Szakmar, C. Munster, H. El-Shibiny, A. Jermendy, T. Inder and M. El-Dib	2022	Hypocapnia in early hours of life is associated with brain injury in moderate to severe neonatal encephalopathy	OBJECTIVE: To evaluate the association between hypocapnia within the first 24 h of life and brain injury assessed by a detailed MRI scoring system in infants receiving therapeutic hypothermia (TH) for neonatal encephalopathy (NE) stratified by the stage of NE. STUDY DESIGN: This retrospective cohort study included infants who received TH for mild to severe NE. RESULTS: 188 infants were included i…	J Perinatol
295	U. Devi, A. K. Pullattayil and M. Chandrasekaran	2023	Hypocarbia is associated with adverse outcomes in hypoxic ischaemic encephalopathy (HIE)	AIM: Hypocarbia in the early postnatal period might exacerbate brain injury in babies with hypoxic ischaemic encephalopathy following birth asphyxia. This mini-review summarised studies on pCO2 values that were monitored periodically in term newborns with moderate/severe hypoxic-ischaemic encephalopathy and correlated with short or long-term outcomes. METHODS: We searched the databases MEDLINE, E…	Acta Paediatr
296	C. E. J. Parmentier, L. S. de Vries, N. E. van der Aa, M. J. C. Eijsermans, J. C. Harteman, M. H. Lequin, H. F. N. Swanenburg de Veye, C. Koopman-Esseboom and F. Groenendaal	2022	Hypoglycemia in Infants with Hypoxic-Ischemic Encephalopathy Is Associated with Additional Brain Injury and Worse Neurodevelopmental Outcome	OBJECTIVE: To determine the incidence of hypoglycemia among infants with hypoxic-ischemic encephalopathy (HIE) who received therapeutic hypothermia, and to assess whether infants with hypoglycemia had more brain injury on magnetic resonance imaging (MRI) or differences in neurodevelopmental outcome. STUDY DESIGN: Single-center, retrospective cohort study including infants cooled for HIE. Hypoglyc…	J Pediatr
297	R. C. Choudhary and X. Jia	2017	Hypothalamic or Extrahypothalamic Modulation and Targeted Temperature Management After Brain Injury	Targeted temperature management (TTM) has been recognized to protect tissue function and positively influence neurological outcomes after brain injury. While shivering during hypothermia nullifies the beneficial effect of TTM, traditionally, antishivering drugs or paralyzing agents have been used to reduce the shivering. The hypothalamic area of the brain helps in controlling cerebral temperature…	Ther Hypothermia Temp Manag
298	A. Docherty, J. Emelifeonwu and P. J. D. Andrews	2018	Hypothermia After Traumatic Brain Injury		Jama
299	N. B. Angstman, H. G. Frank and C. Schmitz	2018	Hypothermia ameliorates blast-related lifespan reduction of C. elegans	Blast-related mild traumatic brain injury induces significant long-term health issues, yet treatment procedures remain underdeveloped. Therapeutic hypothermia has been postulated as a potentially effective therapy. In a Caenorhabditis elegans model, we demonstrate a dose-dependent reduction in lifespan following exposure to blast-like shock waves. Using polyvinyl alcohol, we show that cavitation …	Sci Rep
300	A. L. Sherman and M. Y. Wang	2014	Hypothermia as a clinical neuroprotectant	Applying therapeutic hypothermia (TH) for the purposes of neuroprotection, originally termed "hibernation," started nearly 100 years ago. Because TH cooling systems have improved to the point where it is practical and safe for general application, interest in providing such treatment in conditions such as spinal cord injury, traumatic brain injury, stroke, and cardiac arrest has increased. This a…	Phys Med Rehabil Clin N Am
301	S. Legriel	2019	Hypothermia as a treatment in status epilepticus: A narrative review	Status epilepticus (SE) is associated with high mortality and morbidity rates, notably in its refractory and super-refractory forms. This narrative review discusses recent data on the potential benefits of targeted temperature management. In studies of patients with cerebral injury due to various factors, therapeutic hypothermia had variable effects on survival and functional outcomes. Sources of…	Epilepsy Behav
302	T. R. McCarty, T. J. Abramo, R. T. Maxson, G. Albert, M. R. Rettiganti, M. E. Saylors, J. W. Orsborn and A. I. Hollingsworth	2021	Hypothermia as an Outcome Predictor Tool in Pediatric Trauma: A Propensity-Matched Analysis	OBJECTIVE: Hypothermia is an independent risk factor for mortality in adult trauma patients. Two small studies have shown similar results in pediatric trauma patients. Temperature is not included in any pediatric trauma assessment scores. This study sought to compare mortality and various descriptive outcomes between pediatric hypothermic and normothermic trauma patients. METHODS: Data were obtai…	Pediatr Emerg Care
303	B. P. Thampatty, M. M. Klamerus, P. J. Oberly, K. L. Feldman, M. J. Bell, E. C. Tyler-Kabara, P. D. Adelson, R. S. Clark, P. M. Kochanek and S. M. Poloyac	2013	Hypothermia decreases cerebrospinal fluid asymmetric dimethylarginine levels in children with traumatic brain injury	OBJECTIVES: Pathological increases in asymmetric dimethylarginine, an endogenous nitric oxide synthase inhibitor, have been implicated in endothelial dysfunction and vascular diseases. Reduced nitric oxide early after traumatic brain injury may contribute to hypoperfusion. Currently, methods to quantify asymmetric dimethylarginine in the cerebrospinal fluid have not been fully explored. We aimed …	Pediatr Crit Care Med
304	R. C. Tasker	2014	Hypothermia did not improve mortality or disability in severe traumatic brain injury		Arch Dis Child Educ Pract Ed
305	C. Lazaridis and C. S. Robertson	2016	Hypothermia for Increased Intracranial Pressure: Is It Dead?	Mild to moderate therapeutic hypothermia (HT) has been used to alleviate intracranial hypertension in traumatic brain injury (TBI). Its main contribution is thought to be via reduction in cerebral metabolic requirement leading both to favorable oxygen/metabolic delivery-demand ratios as well as a reduction of cerebral blood volume resulting in decreased ICP. Nevertheless, HT is a clinically compl…	Curr Neurol Neurosci Rep
306	P. J. Andrews, B. A. Harris and G. D. Murray	2016	Hypothermia for Intracranial Hypertension after Traumatic Brain Injury		N Engl J Med
307	P. J. Andrews, H. L. Sinclair, A. Rodriguez, B. A. Harris, C. G. Battison, J. K. Rhodes and G. D. Murray	2015	Hypothermia for Intracranial Hypertension after Traumatic Brain Injury	BACKGROUND: In patients with traumatic brain injury, hypothermia can reduce intracranial hypertension. The benefit of hypothermia on functional outcome is unclear. METHODS: We randomly assigned adults with an intracranial pressure of more than 20 mm Hg despite stage 1 treatments (including mechanical ventilation and sedation management) to standard care (control group) or hypothermia (32 to 35°C)…	N Engl J Med
308	D. J. Cooper, A. Nichol and J. Presneill	2016	Hypothermia for Intracranial Hypertension after Traumatic Brain Injury		N Engl J Med
309	C. Lazaridis	2016	Hypothermia for Intracranial Hypertension after Traumatic Brain Injury		N Engl J Med
310	R. O'Leary, P. J. Hutchinson and D. Menon	2016	Hypothermia for Intracranial Hypertension after Traumatic Brain Injury		N Engl J Med
311	B. Scholefield, H. Duncan, P. Davies, F. Gao Smith, K. Khan, G. D. Perkins and K. Morris	2013	Hypothermia for neuroprotection in children after cardiopulmonary arrest	BACKGROUND: Cardiopulmonary arrest in paediatric patients often results in death or survival with severe brain injury. Therapeutic hypothermia, lowering of the core body temperature to 32°C to 34°C, may reduce injury to the brain in the period after the circulation has been restored. This therapy has been effective in neonates with hypoxic ischaemic encephalopathy and adults after witnessed ventr…	Cochrane Database Syst Rev
312	G. W. Hergenroeder, S. Yokobori, H. A. Choi, K. Schmitt, M. A. Detry, L. H. Schmitt, A. McGlothlin, A. M. Puccio, J. Jagid, Y. Kuroda, Y. Nakamura, E. Suehiro, F. Ahmad, K. Viele, E. A. Wilde, S. R. McCauley, R. S. Kitagawa, N. R. Temkin, S. D. Timmons, M. N. Diringer, P. K. Dash, R. Bullock, D. O. Okonkwo, D. A. Berry and D. H. Kim	2022	Hypothermia for Patients Requiring Evacuation of Subdural Hematoma: A Multicenter Randomized Clinical Trial	BACKGROUND: Hypothermia is neuroprotective in some ischemia-reperfusion injuries. Ischemia-reperfusion injury may occur with traumatic subdural hematoma (SDH). This study aimed to determine whether early induction and maintenance of hypothermia in patients with acute SDH would lead to decreased ischemia-reperfusion injury and improve global neurologic outcome. METHODS: This international, multice…	Neurocrit Care
313	S. R. Lewis, D. J. Evans, A. R. Butler, O. J. Schofield-Robinson and P. Alderson	2017	Hypothermia for traumatic brain injury	BACKGROUND: Hypothermia has been used in the treatment of brain injury for many years. Encouraging results from small trials and laboratory studies led to renewed interest in the area and some larger trials. OBJECTIVES: To determine the effect of mild hypothermia for traumatic brain injury (TBI) on mortality, long-term functional outcomes and complications. SEARCH METHODS: We ran and incorporated…	Cochrane Database Syst Rev
314	J. Beca, B. McSharry, S. Erickson, M. Yung, A. Schibler, A. Slater, B. Wilkins, A. Singhal, G. Williams, C. Sherring and W. Butt	2015	Hypothermia for Traumatic Brain Injury in Children-A Phase II Randomized Controlled Trial	OBJECTIVES: To perform a pilot study to assess the feasibility of performing a phase III trial of therapeutic hypothermia started early and continued for at least 72 hours in children with severe traumatic brain injury. DESIGN: Multicenter prospective randomized controlled phase II trial. SETTING: All eight of the PICUs in Australia and New Zealand and one in Canada. PATIENTS: Children 1-15 years…	Crit Care Med
315	R. Porcher and J. Vaquero	2016	Hypothermia in acute liver failure: What got lost in translation?		J Hepatol
316	N. Badjatia	2013	Hypothermia in neurocritical care	Hypothermia has long been recognized as an effective therapy for acute neurologic injury. Recent advances in bedside technology and greater understanding of thermoregulatory mechanisms have made this therapy readily available at the bedside. Critical care management of the hypothermic patient can be divided into 3 phases: induction, maintenance, and rewarming. Each phase has known complications t…	Neurosurg Clin N Am
317	E. Picetti, I. Rossi and M. L. Caspani	2013	Hypothermia in paediatric traumatic brain injury		Lancet Neurol
318	P. D. Adelson, M. J. Bell and S. R. Wisniewski	2013	Hypothermia in paediatric traumatic brain injury--authors' reply		Lancet Neurol
319	M. J. van Veelen and M. Brodmann Maeder	2021	Hypothermia in Trauma	Hypothermia in trauma patients is a common condition. It is aggravated by traumatic hemorrhage, which leads to hypovolemic shock. This hypovolemic shock results in a lethal triad of hypothermia, coagulopathy, and acidosis, leading to ongoing bleeding. Additionally, hypothermia in trauma patients can deepen through environmental exposure on the scene or during transport and medical procedures such…	Int J Environ Res Public Health
320	A. I. Ahmed, M. R. Bullock and W. D. Dietrich	2016	Hypothermia in Traumatic Brain Injury	For over 50 years, clinicians have used hypothermia to manage traumatic brain injury (TBI). In the last two decades numerous trials have assessed whether hypothermia is of benefit in patients. Mild to moderate hypothermia reduces the intracranial pressure (ICP). Randomized control trials for short-term hypothermia indicate no benefit in outcome after severe TBI, whereas longer-term hypothermia co…	Neurosurg Clin N Am
321	A. R. Pines, T. K. Halasa, M. G. Sattur, R. J. Aoun, R. Panchanathan and B. R. Bendok	2016	Hypothermia not Supported as a Therapeutic Option for Traumatic Brain Injury in Recent Randomized Trial		World Neurosurg
322	L. Zhu	2018	Hypothermia Used in Medical Applications for Brain and Spinal Cord Injury Patients	Despite more than 80 years of animal experiments and clinical practice, efficacy of hypothermia in improving treatment outcomes in patients suffering from cell and tissue damage caused by ischemia is still ongoing. This review will first describe the history of utilizing cooling in medical treatment, followed by chemical and biochemical mechanisms of cooling that can lead to neuroprotection often…	Adv Exp Med Biol
323	H. J. Dong, M. L. Zhao, X. H. Li, Y. S. Chen, J. Wang, M. B. Chen, S. Wu, J. J. Wang, H. Q. Liang, H. T. Sun, Y. Tu, S. Zhang, J. Xiong and C. Chen	2018	Hypothermia-Modulating Matrix Elasticity of Injured Brain Promoted Neural Lineage Specification of Mesenchymal Stem Cells	Both chemical and physical microenvironments appear to be important for lineage specification of umbilical cord mesenchymal stem cells (UCMSCs). However, physical factors such as the elastic modulus in traumatic brain injury (TBI) are seldom studied. Intracranial hypertension and cerebral edema after TBI may change the brain's physical microenvironment, which inhibits neural lineage specification…	Neuroscience
324	Y. Hou, Y. Qiao, M. Xiong, D. Zhang, W. Rao and C. Shi	2019	Hypothermia-rewarming: A Double-edged sword?	Hypothermia is a condition in which the body's core temperature drops below 35.0 °C. Hypothermia is the opposite of hyperthermia, which the metabolism and body functions are abnormal. Severe hypothermia is a life-threatening problem that may cause atrial and ventricular dysrhythmias, coagulopathy, cardiac, and central nervous system depression. What is worse, it is fatal when untreated or treated…	Med Hypotheses
325	M. A. Cobas and A. Vera-Arroyo	2017	Hypothermia: Update on Risks and Therapeutic and Prophylactic Applications		Adv Anesth
326	S. Khanduja, J. Kim, J. K. Kang, C. Y. Feng, M. A. Vogelsong, R. G. Geocadin, G. Whitman and S. M. Cho	2023	Hypoxic-Ischemic Brain Injury in ECMO: Pathophysiology, Neuromonitoring, and Therapeutic Opportunities	Extracorporeal membrane oxygenation (ECMO), in conjunction with its life-saving benefits, carries a significant risk of acute brain injury (ABI). Hypoxic-ischemic brain injury (HIBI) is one of the most common types of ABI in ECMO patients. Various risk factors, such as history of hypertension, high day 1 lactate level, low pH, cannulation technique, large peri-cannulation PaCO(2) drop (∆PaCO(2)),…	Cells
327	J. A. Gadde, A. C. Pardo, C. S. Bregman and M. E. Ryan	2022	Imaging of Hypoxic-Ischemic Injury (in the Era of Cooling)	Hypoxic-ischemic injury (HII) is a major worldwide contributor of term neonatal mortality and long-term morbidity. At present, therapeutic hypothermia is the only therapy that has demonstrated efficacy in reducing severe disability or death in infants with moderate to severe encephalopathy. MRI and MRS performed during the first week of life are adequate to assess brain injury and offer prognosis…	Clin Perinatol
328	D. Rösli, B. Schnüriger, D. Candinas and T. Haltmeier	2020	The Impact of Accidental Hypothermia on Mortality in Trauma Patients Overall and Patients with Traumatic Brain Injury Specifically: A Systematic Review and Meta-Analysis	BACKGROUND: Accidental hypothermia is a known predictor for worse outcomes in trauma patients, but has not been comprehensively assessed in a meta-analysis so far. The aim of this systematic review and meta-analysis was to investigate the impact of accidental hypothermia on mortality in trauma patients overall and patients with traumatic brain injury (TBI) specifically. METHODS: This is a systema…	World J Surg
329	B. Ezenwa, C. Ezeaka, I. Fajolu, A. Ogbenna, O. Olowoyeye, O. Nwaiwu, Z. Opoola and G. Olorunfemi	2020	Impact of Erythropoietin in the management of Hypoxic Ischaemic Encephalopathy in resource-constrained settings: protocol for a randomized control trial	BACKGROUND: Perinatal asphyxia, more appropriately known as hypoxic-ischemic encephalopathy (HIE), is a condition characterized by clinical and laboratory evidence of acute or sub-acute brain injury resulting from systemic hypoxemia and/or reduced cerebral blood flow. HIE is a common and devastating clinical condition in resource-poor countries with poor treatment outcome. This paper describes th…	BMC Neurol
330	B. Volbers, S. Herrmann, W. Willfarth, H. Lücking, S. P. Kloska, A. Doerfler, H. B. Huttner, J. B. Kuramatsu, S. Schwab and D. Staykov	2016	Impact of Hypothermia Initiation and Duration on Perihemorrhagic Edema Evolution After Intracerebral Hemorrhage	BACKGROUND AND PURPOSE: Intracerebral hemorrhage (ICH) causes high morbidity and mortality. Recently, perihemorrhagic edema (PHE) has been suggested as an important prognostic factor. Therapeutic hypothermia may be a promising therapeutic option to treat PHE. However, no data exist about the optimal timing and duration of therapeutic hypothermia in ICH. We examined the impact of therapeutic hypot…	Stroke
331	K. O. Jensen, L. Held, A. Kraus, F. Hildebrand, P. Mommsen, L. Mica, G. A. Wanner, P. Steiger, R. M. Moos, H. P. Simmen and K. Sprengel	2016	The impact of mild induced hypothermia on the rate of transfusion and the mortality in severely injured patients: a retrospective multi-centre study	BACKGROUND: Although under discussion, induced hypothermia (IH) is an established therapy for patients with cardiac arrest or traumatic brain injuries. The influences on coagulopathy and bleeding tendency in severely injured patients (SIP) with concomitant traumatic brain injury are most widely unclear. Therefore, the aim of this study was to quantify the effect of mild IH in SIP with concomitant…	Eur J Med Res
332	S. J. Dain, T. P. Ngo and B. B. Cheng	2013	Impact resistance and prescription compliance with AS/NZS 1337.6:2010	BACKGROUND: Australian/New Zealand Standard 1337.6 deals with prescription eye protection and has been in place since 2007. There have been many standards marking licences granted since then. The issue of the worst-case situations for assessment in a certification scheme, in particular -1.50 m(-1) lenses, has been the subject of discussion in Standards Australia/Standards New Zealand Committee SF…	Clin Exp Optom
333	L. K. Madden, M. Hill, T. L. May, T. Human, M. M. Guanci, J. Jacobi, M. V. Moreda and N. Badjatia	2017	The Implementation of Targeted Temperature Management: An Evidence-Based Guideline from the Neurocritical Care Society	BACKGROUND: Targeted temperature management (TTM) is often used in neurocritical care to minimize secondary neurologic injury and improve outcomes. TTM encompasses therapeutic hypothermia, controlled normothermia, and treatment of fever. TTM is best supported by evidence from neonatal hypoxic-ischemic encephalopathy and out-of-hospital cardiac arrest, although it has also been explored in ischemi…	Neurocrit Care
334	Y. Su, L. Fan, Y. Zhang, Y. Zhang, H. Ye, D. Gao, W. Chen and G. Liu	2016	Improved Neurological Outcome With Mild Hypothermia in Surviving Patients With Massive Cerebral Hemispheric Infarction	BACKGROUND AND PURPOSE: We conducted this randomized controlled trial to investigate the effects of therapeutic hypothermia on mortality and neurological outcome in patients with massive cerebral hemispheric infarction. METHODS: Patients within 48 hours of symptom onset were randomized to either a hypothermia group or a control group. Patients in the hypothermia group were given standard medical …	Stroke
335	J. J. Wang, T. Y. Huang, C. W. Wu, Y. C. Lin, H. Y. Tseng, C. H. Liu, I. C. Lu, P. Y. Chang, H. C. Chen, H. Y. Chen, G. Dionigi, F. Y. Chiang and L. F. Wang	2021	Improving Voice Outcomes After Thyroid Surgery - Review of Safety Parameters for Using Energy-Based Devices Near the Recurrent Laryngeal Nerve	Technological advances in thyroid surgery have rapidly increased in recent decades. Specifically, recently developed energy-based devices (EBDs) enable simultaneous dissection and sealing tissue. EBDs have many advantages in thyroid surgery, such as reduced blood loss, lower rate of post-operative hypocalcemia, and shorter operation time. However, the rate of recurrent laryngeal nerve (RLN) injur…	Front Endocrinol (Lausanne)
336	P. Agarwal, D. Altinok, J. Desai, C. Shanti and G. Natarajan	2019	In-hospital outcomes of neonates with hypoxic-ischemic encephalopathy receiving extracorporeal membrane oxygenation	OBJECTIVE: To determine in-hospital outcomes of neonates with hypoxic ischemic encephalopathy (HIE) requiring extracorporeal membrane oxygenation (ECMO). STUDY DESIGN: Single-center retrospective study from 2005 to 2016 of neonates ≥35 weeks gestation with moderate/severe HIE, requiring ECMO for persistent pulmonary hypertension of newborn (PPHN). RESULTS: Our cohort (n = 20) received therapeutic…	J Perinatol
337	F. Keçe, E. F. Bruggemans, M. de Riva, R. Alizadeh Dehnavi, A. P. Wijnmaalen, T. J. Meulman, J. A. Brugman, A. M. Rooijmans, M. A. van Buchem, H. A. Middelkoop, J. Eikenboom, M. J. Schalij, K. Zeppenfeld and S. A. Trines	2019	Incidence and Clinical Significance of Cerebral Embolism During Atrial Fibrillation Ablation With Duty-Cycled Phased-Radiofrequency Versus Cooled-Radiofrequency: A Randomized Controlled Trial	OBJECTIVES: The purpose of this study was to randomly compare the incidence of asymptomatic cerebral embolism (ACE) between the second-generation pulmonary vein ablation catheter (PVAC Gold) and the irrigated Thermocool catheter. BACKGROUND: Pulmonary vein isolation (PVI) with the PVAC is associated with ACE. The PVAC Gold was designed to avoid this complication. METHODS: Patients with paroxysmal…	JACC Clin Electrophysiol
338	J. M. Minnick, V. S. Bebarta, M. Stanton, J. R. Lairet, J. King, P. Torres, J. Aden and R. Ramirez	2013	The incidence of fever in US Critical Care Air Transport Team combat trauma patients evacuated from the theater between March 2009 and March 2010	INTRODUCTION: Most critically ill injured patients are transported out of the theater by Critical Care Air Transport Teams (CCATTs). Fever after trauma is correlated with surgical complications and infection. The purposes of this study are to identify the incidence of elevated temperature in patients managed in the CCATT environment and to describe the complications reported and the treatments us…	J Emerg Nurs
339	B. N. Scott, D. J. Roberts, H. L. Robertson, A. H. Kramer, K. B. Laupland, S. S. Ousman, P. Kubes and D. A. Zygun	2013	Incidence, prevalence, and occurrence rate of infection among adults hospitalized after traumatic brain injury: study protocol for a systematic review and meta-analysis	BACKGROUND: Infection occurs commonly among patients hospitalized after traumatic brain injury (TBI) and has been associated with increased intensive care unit and hospital lengths of stay and an elevated risk of poor neurological outcome and mortality. However, as many relevant published studies to date have varied in the type and severity of TBI among included patients as well as in their desig…	Syst Rev
340	J. Piclet, Z. Meresse, C. Mathieu, G. Duclos, F. Antonini, L. Zieleskiewicz and M. Leone	2019	Incidental Finding of Thrombus by Ultrasonography in a Trauma Patient with an Intravascular Cooling Device	In patients with traumatic brain injury, coagulation disorders may both cause bleeding and thrombosis. The addition of risk factors, including invasive devices, probably increases the risk of complications. The benefit of using intravascular cooling device should be balanced by the risk to generate thrombosis. The use of routine ultrasound was associated with an incidental diagnosis of thrombus, …	Ther Hypothermia Temp Manag
341	E. L. Reeder, C. J. O'Connell, S. M. Collins, O. D. Traubert, S. V. Norman, R. A. Cáceres, R. Sah, D. W. Smith and M. J. Robson	2023	Increased Carbon Dioxide Respiration Prevents the Effects of Acceleration/Deceleration Elicited Mild Traumatic Brain Injury	Acceleration/deceleration forces are a common component of various causes of mild traumatic brain injury (mTBI) and result in strain and shear forces on brain tissue. A small quantifiable volume dubbed the compensatory reserve volume (CRV) permits energy transmission to brain tissue during acceleration/deceleration events. The CRV is principally regulated by cerebral blood flow (CBF) and CBF is p…	Neuroscience
342	T. K. Oh, E. Heo, I. A. Song, W. J. Jeong, M. Han and J. S. Bang	2020	Increased Glucose Variability During Long-Term Therapeutic Hypothermia as a Predictor of Poor Neurological Outcomes and Mortality: A Retrospective Study	Therapeutic hypothermia (TH) is considered as a treatment option in patients with stroke and brain injury for controlling intracranial pressure. A relatively longer duration of TH is required in such patients than in cardiac arrest patients. We aimed to investigate blood glucose parameters during TH that predict unfavorable neurological outcomes and mortality in patients admitted to the neurologi…	Ther Hypothermia Temp Manag
343	M. Moreda, P. S. Beacham, A. Reese and M. A. Mulkey	2021	Increasing the Effectiveness of Targeted Temperature Management	TOPIC: Targeted temperature management and therapeutic hypothermia are essential components of the multimodal approach to caring for compromised patients after cardiac arrest and severe traumatic brain injury. CLINICAL RELEVANCE: The continuously evolving science necessitates summation of individual facets and concepts to enhance knowledge and application for optimally delivering care. Targeted t…	Crit Care Nurse
344	C. J. Cook	2017	Induced Hypothermia in Neurocritical Care: A Review	Induced hypothermia (IH) continues to become a more prevalent treatment modality in neurocritical care. Reducing core temperature has been shown to protect brain tissue during injury and disease. IH has been particularly beneficial in the medical management of refractory intracranial hypertension and malignant cerebral edema. These pathologies are often the result of diffuse cerebral edema after …	J Neurosci Nurs
345	S. Poli, J. Purrucker, M. Priglinger, J. Diedler, M. Sykora, E. Popp, T. Steiner, R. Veltkamp, J. Bösel, A. Rupp, W. Hacke and C. Hametner	2013	Induction of cooling with a passive head and neck cooling device: effects on brain temperature after stroke	BACKGROUND AND PURPOSE: Therapeutic hypothermia improves clinical outcome after cardiac arrest and appears beneficial in other cerebrovascular diseases. We conducted this study to investigate the relationship between surface head/neck cooling and brain temperature. METHODS: Prospective observational study enrolling consecutive patients with severe ischemic or hemorrhagic stroke undergoing intracr…	Stroke
346	A. Bartley, A. S. Jakola and M. Tisell	2020	The influence of irrigation fluid temperature on recurrence in the evacuation of chronic subdural hematoma	BACKGROUND: Chronic subdural hematomas (cSDH) are one of the most common conditions requiring neurosurgical treatment. The reported recurrence after surgery is 3-21.5% with closed system drainage. In clinical practice, irrigation fluids at body temperature (37 °C) and at room temperature (22 °C) are routinely used in the evacuation of cSDH. Our hypothesis was that irrigation at body temperature m…	Acta Neurochir (Wien)
347	X. Y. Zhu, M. Y. Ye, A. M. Zhang, W. D. Wang, F. Zeng, J. L. Li and F. Fang	2015	Influence of one-year neurologic outcome of treatment on newborns with moderate and severe hypoxic-ischemic encephalopathy by rhuEP0 combined with ganglioside (GM1)	OBJECTIVE: To observe the one-year neurologic prognostic outcome of newborns with moderate and severe hypoxic-ischemic encephalopathy (HIE) who received recombinant human erythropoietin (rhuEPO) combined with exogenous monosialotetrahexosylganglioside (GM1) treatment to provide new guidelines for clinical treatment. PATIENTS AND METHODS: Seventy-six newborns with moderate and severe HIE were sele…	Eur Rev Med Pharmacol Sci
348	F. Martínez-Ricarte, A. Castro, M. A. Poca, J. Sahuquillo, L. Expósito, M. Arribas and J. Aparicio	2013	Infrared pupillometry. Basic principles and their application in the non-invasive monitoring of neurocritical patients	INTRODUCTION: Pupil assessment is a fundamental part of the neurological examination. Size and reactivity to light of each pupil should be recorded periodically since changes in these parameters may represent the only detectable sign of neurological deterioration in some patients. However, there is great intraobserver and interobserver variability in pupil examination due to the influence of many…	Neurologia
349	J. M. Ray and R. F. Cestero	2013	Initial management of the trauma patient	Regardless of the injuries sustained or the capabilities of the treating facility, the principles described in ATLS should guide the initial assessment, resuscitation, and treatment of the multiply injured patient.3 The primary and secondary survey should be continually repeated to identify deterioration in the patient's condition and to make appropriate interventions. The use of a prioritized an…	Atlas Oral Maxillofac Surg Clin North Am
350	E. Meinert, M. J. Bell, S. Buttram, P. M. Kochanek, G. K. Balasubramani, S. R. Wisniewski and P. D. Adelson	2018	Initiating Nutritional Support Before 72 Hours Is Associated With Favorable Outcome After Severe Traumatic Brain Injury in Children: A Secondary Analysis of a Randomized, Controlled Trial of Therapeutic Hypothermia	OBJECTIVES: To understand the relationship between the timing of initiation of nutritional support in children with severe traumatic brain injury and outcomes. DESIGN: Secondary analysis of a randomized, controlled trial of therapeutic hypothermia (Pediatric Traumatic Brain Injury Consortium: Hypothermia, also known as "the Cool Kids Trial" (NCT 00222742). SETTINGS: Fifteen clinical sites in the …	Pediatr Crit Care Med
351	M. van der Jagt and I. Haitsma	2015	An injured brain needs cooling down: no		Intensive Care Med
352	K. H. Polderman	2015	An injured brain needs cooling down: yes		Intensive Care Med
353	V. S. Gupta, I. N. Liras, M. Allukian, B. A. Cotton, C. S. Cox, Jr. and M. T. Harting	2021	Injury Severity, Arrival Physiology, Coagulopathy, and Outcomes Among the Youngest Trauma Patients	BACKGROUND: Although physiologic differences exist between younger and older children, pediatric trauma analyses are weighted toward older patients. Trauma-induced coagulopathy, determined by rapid thrombelastography (rTEG), is a predictor of outcome in trauma patients, but the significance of rTEG values among very young trauma patients remains unknown. Our objective was to identify the prehospi…	J Surg Res
354	D. J. Casa, J. Almquist, S. A. Anderson, L. Baker, M. F. Bergeron, B. Biagioli, B. Boden, J. S. Brenner, M. Carroll, B. Colgate, L. Cooper, R. Courson, D. Csillan, J. K. Demartini, J. A. Drezner, T. Erickson, M. S. Ferrara, S. J. Fleck, R. Franks, K. M. Guskiewicz, W. R. Holcomb, R. A. Huggins, R. M. Lopez, T. Mayer, P. McHenry, J. P. Mihalik, F. G. O'Connor, K. D. Pagnotta, R. R. Pryor, J. Reyno…	2013	The inter-association task force for preventing sudden death in secondary school athletics programs: best-practices recommendations		J Athl Train
355	J. Herz, C. Köster, B. S. Reinboth, M. Dzietko, W. Hansen, H. Sabir, C. van Velthoven, I. Bendix and U. Felderhoff-Müser	2018	Interaction between hypothermia and delayed mesenchymal stem cell therapy in neonatal hypoxic-ischemic brain injury	Acute hypothermia treatment (HT) is the only clinically established intervention following neonatal hypoxic-ischemic brain injury. However, almost half of all cooled infants still die or suffer from long-lasting neurological impairments. Regenerative therapies, such as mesenchymal stem cells (MSC) appear promising as adjuvant therapy. In the present study, we hypothesized that HT combined with de…	Brain Behav Immun
356	S. R. Lewis, P. E. Baker, P. J. Andrews, A. Cheng, K. Deol, N. Hammond and M. Saxena	2020	Interventions to reduce body temperature to 35 ⁰C to 37 ⁰C in adults and children with traumatic brain injury	BACKGROUND: Traumatic brain injury (TBI) is a major cause of death and disability, with an estimated 5.5 million people experiencing severe TBI worldwide every year. Observational clinical studies of people with TBI suggest an association between raised body temperature and unfavourable outcome, although this relationship is inconsistent. Additionally, preclinical models suggest that reducing tem…	Cochrane Database Syst Rev
357	H. Naito, E. Isotani, C. W. Callaway, S. Hagioka and N. Morimoto	2016	Intracranial Pressure Increases During Rewarming Period After Mild Therapeutic Hypothermia in Postcardiac Arrest Patients	Elevation of intracranial pressure (ICP) may worsen brain injury and neurological outcome. Studies on the use of therapeutic hypothermia (TH) for traumatic brain injury suggests that rapid rewarming from TH is associated with elevated ICP and poorer outcomes. However, few studies describe the time course of ICP changes during TH/rewarming after cardiac arrest (CA). In this study, we observed the …	Ther Hypothermia Temp Manag
358	C. Tanaka, T. Tagami, K. Unemoto, S. Kudo, A. Takehara, J. Kaneko and H. Yokota	2019	Intracranial pressure management and neurological outcome for patients with mild traumatic brain injury who required neurosurgical intervention: a Japanese database study	Purpose: Among mild traumatic brain injuries (mTBI; a Glasgow Coma Scale score ≥13 on arrival), few result in severe neurological deficit, especially when they needed neurosurgical intervention. We investigated the association of intracranial pressure (ICP) control management with neurological outcome in patients with mTBI who needed neurosurgical intervention. Methods: From 1,092 records of the …	Brain Inj
359	N. Stocchetti, T. Zoerle and M. Carbonara	2017	Intracranial pressure management in patients with traumatic brain injury: an update	PURPOSE OF REVIEW: Intracranial pressure (ICP) monitoring and treatment is central in the management of traumatic brain injury. Despite 4 decades of clinical use, several aspects remain controversial, including the indications for ICP and treatment options. RECENT FINDINGS: Two major trials tested surgical decompression and mild hypothermia as treatments for high ICP. Both were rigorous, randomiz…	Curr Opin Crit Care
360	N. Samudra and S. Figueroa	2016	Intractable Central Hyperthermia in the Setting of Brainstem Hemorrhage	Hyperthermia from a central cause is associated with increased morbidity and mortality. Dysfunction of brainstem thermoregulatory pathways may explain the intractable rise in temperature. Antipyretics, dantrolene, bromocriptine, and surface and intravascular cooling devices have been attempted for temperature control. We report the case of a 54-year-old woman with history of hypertension who pres…	Ther Hypothermia Temp Manag
361	Y. Fujita, N. N. Algarra, M. S. Vavilala, S. Prathep, S. Prapruettham and D. Sharma	2014	Intraoperative secondary insults during extracranial surgery in children with traumatic brain injury	PURPOSE: Data on intraoperative secondary insults in pediatric traumatic brain injury (TBI) are limited. METHODS: We examined intraoperative secondary insults during extracranial surgery in children with moderate-severe TBI and polytrauma and their association with postoperative head computed tomography (CT) scans, intracranial pressure (ICP), and therapeutic intensity level (TIL) scores 24 h aft…	Childs Nerv Syst
362	J. Kraft, A. Karpenko and F. Rincon	2016	Intraoperative Targeted Temperature Management in Acute Brain and Spinal Cord Injury	Acute brain and spinal cord injuries affect hundreds of thousands of people worldwide. Though advances in pre-hospital and emergency and neurocritical care have improved the survival of some to these devastating diseases, very few clinical trials of potential neuro-protective strategies have produced promising results. Medical therapies such as targeted temperature management (TTM) have been tria…	Curr Neurol Neurosci Rep
363	M. R. Bullock, J. B. Lundbye and W. D. Dietrich	2014	Intraoperative temperature management		Ther Hypothermia Temp Manag
364	S. Tisherman, M. R. Bullock, J. Provencio and F. Rincon	2015	Intraoperative temperature management		Ther Hypothermia Temp Manag
365	O. L. Haas, Jr., N. Scolari, S. Meirelles Lda, O. E. Becker, M. F. Melo, V. N. Viegas and R. B. de Oliveira	2016	Intraoral technique for locking reconstruction plate fixation using an implant handpiece with adapted drills	BACKGROUND: Locking reconstruction plates are used in the treatment of jaw trauma and diseases if there is a need for surgical resection and to prevent pathologic fracture after tumor excision. Fixation is typically performed using an extraoral approach. METHODS: This article describes a technique for the intraoral fixation of locking reconstruction plates that uses prototyping to model the plate…	Head Neck
366	E. Picetti, A. De Angelis, F. Villani, M. V. Antonini, I. Rossi, F. Servadei and M. L. Caspani	2014	Intravenous paracetamol for fever control in acute brain injury patients: cerebral and hemodynamic effects	BACKGROUND: Fever occurs frequently in acute brain injury patients, and its occurrence is associated with poorer outcomes. Paracetamol, an antipyretic frequently employed in patients with cerebral damage, may cause hypotension. We evaluated the cerebral and hemodynamic effects of intravenous (IV) paracetamol for the control of fever in Neuro-Intensive Care Unit (NICU) patients. METHODS: This is a…	Acta Neurochir (Wien)
367	V. Rass, M. Kofler, R. Beer and R. Helbok	2021	Invasive neuromonitoring and neurological intensive care unit management in life-threatening central nervous system infections	PURPOSE OF REVIEW: Patients with infectious diseases of the central nervous system (CNS) commonly require treatment in the intensive care unit (ICU). In a subset of patients with a life-threatening course, a more aggressive and invasive management is required. Treatment relies on the expertise of the intensivists as most recommendations are currently not based on a high level of evidence. RECENT …	Curr Opin Neurol
368	A. Subramaniam, R. Tiruvoipati and J. Botha	2015	Is cooling still cool?	Therapeutic hypothermia (TH), where patients are cooled to between 32°C and 36°C for a period of 12-24 hours and then gradually rewarmed, may reduce the risk of ischemic injury to cerebral tissue following a period of insufficient blood flow. This strategy of TH could improve mortality and neurological function in patients who have experienced out-of-hospital cardiac arrest (OOHCA). The necessity…	Ther Hypothermia Temp Manag
369	C. Ma, X. He, L. Wang, B. Wang, Q. Li, F. Jiang and J. Ma	2013	Is therapeutic hypothermia beneficial for pediatric patients with traumatic brain injury? A meta-analysis	PURPOSE: Hypothermia therapy shows its unique potential for reducing mortality in animal study and improving neurologic outcome in patients with traumatic brain injury. However, therapeutic hypothermia for pediatric traumatic brain injury remains a controversial issue. To determine the effectiveness and safety of hypothermia treatment for pediatric traumatic brain injury patients, we conducted th…	Childs Nerv Syst
370	F. Frank and G. Broessner	2017	Is there still a role for hypothermia in neurocritical care?	PURPOSE OF REVIEW: Therapeutic hypothermia (i.e. induced body core temperature ≈ 33-35°C) in neurological patients with cerebrovascular disease and traumatic brain injury is a controversially discussed issue in the literature. In this review, we have included the most recently published research covering the use of therapeutic hypothermia and targeted temperature management in neurologic diseases…	Curr Opin Crit Care
371	P. M. Kochanek and T. C. Jackson	2015	It might be time to let cooler heads prevail after mild traumatic brain injury or concussion		Exp Neurol
372	S. X. Cheng, Z. W. Xu, T. L. Yi, H. T. Sun, C. Yang, Z. Q. Yu, X. S. Yang, X. H. Jin, Y. Tu and S. Zhang	2018	iTRAQ-Based Quantitative Proteomics Reveals the New Evidence Base for Traumatic Brain Injury Treated with Targeted Temperature Management	This study aimed to investigate the effects of targeted temperature management (TTM) modulation on traumatic brain injury (TBI) and the involved mechanisms using quantitative proteomics technology. SH-SY5Y and HT-22 cells were subjected to moderate stretch injury using the cell injury controller (CIC), followed by incubation at TTM (mild hypothermia, 32°C), or normothermia (37°C). The real-time m…	Neurotherapeutics
373	Z. A. Vesoulis, S. M. Liao and A. M. Mathur	2018	Late failure of cerebral autoregulation in hypoxic-ischemic encephalopathy is associated with brain injury: a pilot study	BACKGROUND: Post-resuscitation reperfusion following hypoxic-ischemia (HIE) is associated with secondary brain injury in neonates. OBJECTIVE: To quantify the association between perfusion exceeding autoregulatory limits and brain injury. APPROACH: Continuous mean arterial blood pressure (MABP) and cerebral near-infrared spectroscopy (NIRS) data were prospectively collected from infants with HIE. …	Physiol Meas
374	K. R. Bergmann, J. McCabe, T. R. Smith, D. J. Guillaume, K. Sarafoglou and S. Gupta	2014	Late-onset ornithine transcarbamylase deficiency: treatment and outcome of hyperammonemic crisis	Hyperammonemic crises in ornithine transcarbamylase deficiency (OTC) can be associated with devastating cerebral edema resulting in severe long-term neurologic impairment and death. We present an 8-year-old boy who had late-onset OTC deficiency in which early and aggressive management of hyperammonemia and associated cerebral edema, including therapeutic hypothermia and barbiturate-induced coma, …	Pediatrics
375	J. Ortmann, E. Doberentz, G. Kernbach-Wighton and B. Madea	2016	Lethal hypothermia after firing a suicidal shot to the head in a car	In suicide cases involving an automobile, the car is mostly used as a tool/instrument for the suicide (intoxication by exhaust fumes, crash against solid objects such as a pylon). However, a car is uncommonly also used only as the location for a suicide. In the present case, a 70-year-old man had been found dead on the passenger seat of his car. According to witnesses, the car had not been parked…	Arch Kriminol
376	L. D. Lewis, S. Ching, V. S. Weiner, R. A. Peterfreund, E. N. Eskandar, S. S. Cash, E. N. Brown and P. L. Purdon	2013	Local cortical dynamics of burst suppression in the anaesthetized brain	Burst suppression is an electroencephalogram pattern that consists of a quasi-periodic alternation between isoelectric 'suppressions' lasting seconds or minutes, and high-voltage 'bursts'. It is characteristic of a profoundly inactivated brain, occurring in conditions including hypothermia, deep general anaesthesia, infant encephalopathy and coma. It is also used in neurology as an electrophysiol…	Brain
377	P. Agrawal and P. Shah	2013	Long-term outcomes following the surgical repair of traumatic cyclodialysis clefts	PURPOSE: To evaluate the long-term visual prognosis and intraocular pressure (IOP) control following direct and indirect cycloplexy for the surgical treatment of traumatic cyclodialysis clefts. METHODS: Retrospective consecutive case series of 17 eyes of 17 patients. All eyes showing signs of ocular hypotony were treated with either cleft cyclocryotherapy and/or direct surgical cycloplexy. Cyclop…	Eye (Lond)
378	J. C. Han, Y. K. Kwun, S. H. Cho and C. Kee	2015	Long-term outcomes of argon laser photocoagulation in small size cyclodialysis cleft	BACKGROUND: To evaluate the long-term outcomes of Argon laser photocoagulation compared to surgical direct cyclopexy in small-size cyclodialysis cleft patients. METHODS: This is a retrospective study. Small-size cyclodialysis cleft patients who underwent Argon laser photocoagulation and surgical direct cyclopexy were reviewed. The mean follow-up period were 82.4 (range, 61 - 145) months and 99.9 …	BMC Ophthalmol
379	A. J. Peters, E. Schnell, J. A. Saugstad and M. M. Treggiari	2021	Longitudinal Course of Traumatic Brain Injury Biomarkers for the Prediction of Clinical Outcomes: A Review	Protein biomarkers are often measured at hospital presentation to diagnose traumatic brain injury (TBI) and predict patient outcomes. However, a biomarker measurement at this single time point is no more accurate at predicting patient outcomes than less invasive and more cost-effective methods. Here, we review evidence that TBI biomarkers provide greater prognostic value when measured repeatedly …	J Neurotrauma
380	E. Picetti, F. Servadei, C. Reverberi, F. De Carlo, I. Rossi, M. V. Antonini and M. L. Caspani	2016	Low-Dose Intramuscular Diclofenac Sodium for Fever Control in Acute Brain Injury	OBJECTIVE: To evaluate the cerebral and hemodynamic effects of low-dose intramuscular diclofenac sodium (DCFS) administered for fever control in patients with acute brain injury in the intensive care unit. METHODS: Inclusion criteria for this prospective clinical study were age ≥18 years; the ability to monitor intra-arterial blood pressure, core body temperature, and intracranial pressure; the p…	World Neurosurg
381	W. Huang, T. Hasegawa, Y. Imai, D. Takeda, M. Akashi and T. Komori	2015	Low-intensity pulsed ultrasound enhances bone morphogenetic protein expression of human mandibular fracture haematoma-derived cells	We previously demonstrated that human mandibular fracture haematoma-derived cells (MHCs) play an important role in mandibular fracture healing and that low-intensity pulsed ultrasound (LIPUS) accelerates this effect by stimulating various osteogenic cytokines. In the present study, we investigated how LIPUS affects the expression of bone morphogenetic proteins (BMPs), which are also known to have…	Int J Oral Maxillofac Surg
382	L. Moore, P. A. Tardif, F. Lauzier, M. Bérubé, P. Archambault, F. Lamontagne, M. Chassé, H. T. Stelfox, B. Gabbe, F. Lecky, J. Kortbeek, P. Lessard Bonaventure, C. Truchon and A. F. Turgeon	2020	Low-Value Clinical Practices in Adult Traumatic Brain Injury: An Umbrella Review	Despite numerous interventions and treatment options, the outcomes of traumatic brain injury (TBI) have improved little over the last 3 decades, which raises concern about the value of care in this patient population. We aimed to synthesize the evidence on 14 potentially low-value clinical practices in TBI care. Using umbrella review methodology, we identified systematic reviews evaluating the ef…	J Neurotrauma
383	B. P. Meloni and N. W. Knuckey	2015	Magnesium may provide further benefit to hypothermia following perinatal asphyxia encephalopathy		J Perinat Med
384	P. Montaldo, S. Puzone, E. Caredda, F. Galdo, U. Pugliese, A. Maietta, S. Ascione, M. Diplomatico, F. Spagnuolo, V. Roma, M. De Vivo, M. Carpentieri, S. Moschella, L. Giordano, A. D'Amico, C. Capristo, L. Travan, G. Chello, E. Miraglia Del Giudice and M. Cirillo	2023	Magnetic Resonance Biomarkers and Neurological Outcome of Infants with Mild Hypoxic-Ischaemic Encephalopathy Who Progress to Moderate Hypoxic-Ischaemic Encephalopathy	BACKGROUND: There is increasing concern that infants with mild hypoxic-ischaemic encephalopathy (HIE) may develop seizures and progress to moderate HIE beyond the therapeutic window for cooling. OBJECTIVE: The aim of this study was to examine the effect of therapeutic hypothermia on magnetic resonance imaging (MRI) biomarkers and neurological outcomes in infants with mild HIE and seizures within …	Neonatology
385	V. Chau, K. J. Poskitt, C. P. Dunham, G. Hendson and S. P. Miller	2014	Magnetic resonance imaging in the encephalopathic term newborn	Neonatal encephalopathy is a neurological emergency with heterogeneous etiologies and several management challenges. Neonatal encephalopathy of hypoxic-ischemic origin is associated with high rate of neonatal morbidity and mortality, and the long-term neurodevelopmental outcome of survivors with moderate to severe encephalopathy is poor. Magnetic resonance imaging now provides new insights on the…	Curr Pediatr Rev
386	D. K. Coats, W. P. Madigan and A. H. Weiss	2015	Management of a case of recognized perforation of the globe during strabismus surgery		J Pediatr Ophthalmol Strabismus
387	S. Jennes, B. Hanchart, E. Keersebilck, T. Rose, O. Soete, P. M. François, H. Engel, F. Van Trimpont, C. Davin, M. Trippaerts, B. Vanderheyden, L. Etienne, C. Lacroix, S. Teodorescu, S. Mashaekhi, P. Persoons, D. Baekelandt, S. Hachimi Idrissil and J. B. Watelet	2016	Management of burn wounds of the head and neck region	Management of burn wounds of the head and neck region. Management of the severely burned patient is ery often a challenge, not only due to major disturbances in anatomy and physiological processes, but also because the relatively low incidence of this pathology in both civilian and military practice results in care providers'lack of experience. The purpose of this educational document is to provi…	B-ent
388	B. Kok and C. J. Karvellas	2017	Management of Cerebral Edema in Acute Liver Failure	Advances in medical care of the acute liver failure patient have led to a significant reduction in mortality related to the condition. Nevertheless, cerebral edema and ensuing brain herniation remains one of the top causes of demise in acute liver failure. Controversy remains regarding the utility of invasive intracranial pressure monitoring as well as usage of novel treatment modalities includin…	Semin Respir Crit Care Med
389	E. M. Liotta	2021	Management of Cerebral Edema, Brain Compression, and Intracranial Pressure	PURPOSE OF REVIEW: This article reviews the pathophysiology and management of cerebral edema, brain compression, and elevated intracranial pressure (ICP). It also provides a brief introduction to the concept of the glymphatic system and select cellular contributors to cerebral edema. RECENT FINDINGS: Cerebral edema and brain compression should be treated in a tiered approach after the patient dem…	Continuum (Minneap Minn)
390	F. Castillo Capponi, P. Romera Romero, L. Broc Iturralde and J. Loscos Arenas	2022	Management of cyclodialysis cleft with transscleral cryotherapy	A cyclodialysis cleft is a rare disease that is produced as a result of a separation of the longitudinal fibers of the ciliary body muscle from the scleral spur. A stepwise approach is the best course of action to treat cyclodialysis, starting with medical therapy and continuing with more invasive surgical options. We report a case of ocular hypotony due a traumatic cyclodialysis successfully res…	Arch Soc Esp Oftalmol (Engl Ed)
391	A. R. Changa, B. M. Czeisler and A. S. Lord	2019	Management of Elevated Intracranial Pressure: a Review	PURPOSE OF REVIEW: Principles of intracranial pressure (ICP) management continue to be an essential part of the neurointensivist's skillset as appropriate treatment decisions can prevent secondary injury to the central nervous system. This review of the literature aims to: discuss commonly encountered pathologies associated with increased ICP, summarize diagnostic approaches used in evaluating IC…	Curr Neurol Neurosci Rep
392	W. D. Freeman	2015	Management of Intracranial Pressure	PURPOSE OF REVIEW: Intracranial pressure (ICP) can be elevated in traumatic brain injury, large artery acute ischemic stroke, intracranial hemorrhage, intracranial neoplasms, and diffuse cerebral disorders such as meningitis, encephalitis, and acute hepatic failure. Raised ICP is also known as intracranial hypertension and is defined as a sustained ICP of greater than 20 mm Hg. RECENT FINDINGS: I…	Continuum (Minneap Minn)
393	T. L. Sacco and J. G. Davis	2019	Management of Intracranial Pressure Part II: Nonpharmacologic Interventions	Pharmacologic and nonpharmacologic interventions are available to treat patients who experience serious elevations in intracranial pressure (ICP). In some cases, patients may experience ICP that is refractory to treatment. Significant negative effects on cerebral blood flow, tissue oxygenation, and cerebral metabolism occur as a result of intracranial hypertension, leading to secondary brain inju…	Dimens Crit Care Nurs
394	P. M. Kochanek, R. C. Tasker, M. J. Bell, P. D. Adelson, N. Carney, M. S. Vavilala, N. R. Selden, S. L. Bratton, G. A. Grant, N. Kissoon, K. E. Reuter-Rice and M. S. Wainwright	2019	Management of Pediatric Severe Traumatic Brain Injury: 2019 Consensus and Guidelines-Based Algorithm for First and Second Tier Therapies	OBJECTIVES: To produce a treatment algorithm for the ICU management of infants, children, and adolescents with severe traumatic brain injury. DATA SOURCES: Studies included in the 2019 Guidelines for the Management of Pediatric Severe Traumatic Brain Injury (Glasgow Coma Scale score ≤ 8), consensus when evidence was insufficient to formulate a fully evidence-based approach, and selected protocols…	Pediatr Crit Care Med
395	M. D. Wiles	2022	Management of traumatic brain injury: a narrative review of current evidence	Globally, approximately 70 million people sustain traumatic brain injury each year and this can have significant physical, psychosocial and economic consequences for patients, their families and society. The aim of this review is to provide clinicians with a summary of recent studies of direct relevance to the management of traumatic brain injury in order to promote best clinical practice. The us…	Anaesthesia
396	M. H. Abou El Fadl and K. H. O'Phelan	2017	Management of Traumatic Brain Injury: An Update	The care of patients with traumatic brain injury can be one of the most challenging and rewarding aspects of clinical neurocritical care. This article reviews the approach to unique aspects specific to the care of this patient population. These aspects include appropriate use of sedation and analgesia, and the principles and the clinical use of intracranial monitors. Common clinical challenges en…	Neurol Clin
397	M. H. Abou El Fadl and K. H. O'Phelan	2018	Management of Traumatic Brain Injury: An Update	The care of patients with traumatic brain injury can be one of the most challenging and rewarding aspects of clinical neurocritical care. This article reviews the approach to unique aspects specific to the care of this patient population. These aspects include appropriate use of sedation and analgesia, and the principles and the clinical use of intracranial monitors. Common clinical challenges en…	Neurosurg Clin N Am
398	N. Ravishankar, R. Nuoman, K. Amuluru, M. El-Ghanem, V. Thulasi, N. S. Dangayach, K. Lee and F. Al-Mufti	2020	Management Strategies for Intracranial Pressure Crises in Subarachnoid Hemorrhage	Objectives: Standard management strategies for lowering intracranial pressure (ICP) in traumatic brain injury has been well-studied, but the use of lesser known interventions for ICP in subarachnoid hemorrhage (SAH) remains elusive. Searches were performed in PubMed and EBSCO Host to identify best available evidence for evaluation and management of medically refractory ICP in SAH. The role of sta…	J Intensive Care Med
399	F. S. Taccone, K. Donadello and S. A. Mayer	2022	Manipulating temperature: devices for targeted temperature management (TTM) in brain injury		Intensive Care Med
400	N. Y. Lee, O. Ibrahim, K. A. Arndt and J. S. Dover	2018	Marginal Mandibular Injury After Treatment With Cryolipolysis		Dermatol Surg
401	E. J. Ridley, A. R. Davies, S. Bernard, C. McArthur, L. Murray, E. Paul, A. Trapani and D. J. Cooper	2021	Measured energy expenditure in mildly hypothermic critically ill patients with traumatic brain injury: A sub-study of a randomized controlled trial	BACKGROUND & AIMS: Prophylactic hypothermia, often used in critically ill patients with traumatic brain injury, reduces energy expenditure and may affect energy delivered by nutrition therapy. The primary objective of this study was to measure energy expenditure in hypothermic patients over the first 3 days after traumatic brain injury (TBI). Secondary objectives included comparison of measured e…	Clin Nutr
402	R. Pluta, W. Furmaga-Jabłońska, S. Januszewski and A. Tarkowska	2023	Melatonin: A Potential Candidate for the Treatment of Experimental and Clinical Perinatal Asphyxia	Perinatal asphyxia is considered to be one of the major causes of brain neurodegeneration in full-term newborns. The worst consequence of perinatal asphyxia is neurodegenerative brain damage, also known as hypoxic-ischemic encephalopathy. Hypoxic-ischemic encephalopathy is the leading cause of mortality in term newborns. To date, due to the complex mechanisms of brain damage, no effective or caus…	Molecules
403	H. Chen, F. Wu, P. Yang, J. Shao, Q. Chen and R. Zheng	2019	A meta-analysis of the effects of therapeutic hypothermia in adult patients with traumatic brain injury	PURPOSE: Therapeutic hypothermia management remains controversial in patients with traumatic brain injury. We conducted a meta-analysis to evaluate the risks and benefits of therapeutic hypothermia management in patients with traumatic brain injury. METHODS: We searched the Web of Science, PubMed, Embase, Cochrane (Central) and Clinical Trials databases from inception to January 17, 2019. Eligibl…	Crit Care
404	B. F. Zhang, J. Wang, Z. W. Liu, Y. L. Zhao, D. D. Li, T. Q. Huang, H. Gu and J. N. Song	2015	Meta-analysis of the efficacy and safety of therapeutic hypothermia in children with acute traumatic brain injury	OBJECTIVE: To evaluate the efficacy and safety of therapeutic hypothermia in children with acute traumatic brain injury (TBI). METHODS: A systematic literature review using PubMed, Embase, Cochrane Library, Chinese National Knowledge Infrastructure, Wanfang, VIP, and Chinese Biomedical Database was performed to retrieve studies of randomized controlled trials (RCTs) on therapeutic hypothermia for…	World Neurosurg
405	E. M. Crompton, I. Lubomirova, I. Cotlarciuc, T. S. Han, S. D. Sharma and P. Sharma	2017	Meta-Analysis of Therapeutic Hypothermia for Traumatic Brain Injury in Adult and Pediatric Patients	OBJECTIVE: Therapeutic hypothermia has been used to attenuate the effects of traumatic brain injuries. However, the required degree of hypothermia, length of its use, and its timing are uncertain. We undertook a comprehensive meta-analysis to quantify benefits of hypothermia therapy for traumatic brain injuries in adults and children by analyzing mortality rates, neurologic outcomes, and adverse …	Crit Care Med
406	J. S. Wallisch and P. M. Kochanek	2017	A "Metamorphosis" in Our Approach to Treatment Is Not Likely to Result From a Meta-Analysis of the Use of Therapeutic Hypothermia in Severe Traumatic Brain Injury		Crit Care Med
407	K. Z. Isoardi, S. F. Ayles, K. Harris, C. J. Finch and C. B. Page	2019	Methamphetamine presentations to an emergency department: Management and complications	OBJECTIVE: There is little recent published data characterising methamphetamine intoxication. The present study aims to describe the clinical effects, management, complications and disposition of patients with methamphetamine exposure. METHODS: This is a retrospective review of patients presenting with methamphetamine intoxication to an ED in 2016. All presentations were extracted from a relation…	Emerg Med Australas
408	J. C. Reynolds, J. C. Rittenberger and C. W. Callaway	2013	Methylphenidate and amantadine to stimulate reawakening in comatose patients resuscitated from cardiac arrest	BACKGROUND: Despite critical-care packages including therapeutic hypothermia (TH), neurologic injury is common after cardiac arrest (CA) resuscitation. Methylphenidate and amantadine have treated coma in traumatically-brain-injured patients with mixed success, but have not been explored in post-arrest patients. OBJECTIVE: Compare the outcome of comatose post-arrest patients treated with neurostim…	Resuscitation
409	E. S. Peeples	2023	MicroRNA therapeutic targets in neonatal hypoxic-ischemic brain injury: a narrative review	Neonatal hypoxic-ischemic brain injury (HIBI) is a devastating injury resulting from impaired blood flow and oxygen delivery to the brain at or around the time of birth. Despite the use of therapeutic hypothermia, more than one in four survivors suffer from major developmental disabilities-an indication of the critical need for more effective therapies. MicroRNAs (miRNA) have the potential to act…	Pediatr Res
410	S. Y. Ho, M. C. Chiang, J. J. Lin, I. J. Chou, C. C. Lee, T. Y. Diane Mok, M. Y. Lai, I. H. Wu, A. Mun-Ching Wong, H. S. Wang and K. L. Lin	2021	Middle cerebral artery velocity is associated with the severity of MRI brain injury in neonates received therapeutic hypothermia	BACKGROUND: No previous study has investigated the relationship between middle cerebral artery (MCA) flow velocity and the severity of hypoxic ischemic encephalopathy (HIE) evaluated by magnetic resonance imaging (MRI). The aim of this study was to assess the correlation between cerebral blood flow as assessed by transcranial Doppler sonography and the severity of MRI brain injury in asphyxiated …	Biomed J
411	A. Inoue, T. Hifumi, Y. Kuroda, N. Nishimoto, K. Kawakita, S. Yamashita, Y. Oda, K. Dohi, H. Kobata, E. Suehiro and T. Maekawa	2018	Mild decrease in heart rate during early phase of targeted temperature management following tachycardia on admission is associated with unfavorable neurological outcomes after severe traumatic brain injury: a post hoc analysis of a multicenter randomized controlled trial	BACKGROUND: The association between isolated admission heart rate (HR) and prognosis has been discussed, but not that between gross HR change and neurological outcome in patients with severe traumatic brain injury (TBI). In the acute phase of severe TBI, HR is influenced by several factors (e.g., pain, sympathetic activation, hypovolemia, fever, body temperature). Therefore, admission HR and gros…	Crit Care
412	J. C. Zhang, W. Lu, X. M. Xie, H. Pan, Z. Q. Wu and G. T. Yang	2016	Mild hypothermia attenuates post-resuscitation brain injury through a V-ATPase mechanism in a rat model of cardiac arrest	Although therapeutic hypothermia is an effective treatment for post-resuscitation brain injury after cardiac arrest (CA), the underlying mechanism remains unclear. Vacuolar H(+)-ATPase (V-ATPase) plays a key role in cellular adaption to a hypoxic environment. This study sought to evaluate the effect of mild hypothermia on V-ATPase and its involvement in neuroprotection after CA. Male Sprague-Dawl…	Genet Mol Res
413	C. Ikonomidou, S. H. Wang, N. A. Fuhler, S. Larson, S. Capuano, 3rd, K. R. Brunner, K. Crosno, H. A. Simmons, A. F. Mejia and K. K. Noguchi	2022	Mild hypothermia fails to protect infant macaques from brain injury caused by prolonged exposure to Antiseizure drugs	Barbiturates and benzodiazepines are GABA(A)-receptor agonists and potent antiseizure medications. We reported that exposure of neonatal macaques to combination of phenobarbital and midazolam (Pb/M) for 24 h, at clinically relevant doses and plasma levels, causes widespread apoptosis affecting neurons and oligodendrocytes. Notably, the extent of injury was markedly more severe compared to shorter…	Neurobiol Dis
414	Y. Li, J. L. Wisnowski, L. Chalak, A. M. Mathur, R. C. McKinstry, G. Licona, D. E. Mayock, T. Chang, K. P. Van Meurs, T. W. Wu, K. A. Ahmad, M. C. Cornet, R. Rao, A. Scheffler and Y. W. Wu	2022	Mild hypoxic-ischemic encephalopathy (HIE): timing and pattern of MRI brain injury	BACKGROUND: Mild hypoxic-ischemic encephalopathy (HIE) is increasingly recognized as a risk factor for neonatal brain injury. We examined the timing and pattern of brain injury in mild HIE. METHODS: This retrospective cohort study includes infants with mild HIE treated at 9 hospitals. Neonatal brain MRIs were scored by 2 reviewers using a validated classification system, with discrepancies resolv…	Pediatr Res
415	C. Tang, Y. Bao, M. Qi, L. Zhou, F. Liu, J. Mao, Q. Lei, S. Qi and B. Qiu	2017	Mild induced hypothermia for patients with severe traumatic brain injury after decompressive craniectomy	PURPOSE: To evaluate the efficacy and safety of mild induced hypothermia for intracranial hypertension in patients with traumatic brain injury after decompressive craniectomy. METHODS: A total of 60 adults with intracranial pressure (ICP) of more than 20 mm Hg after decompressive craniectomy were randomly assigned to standard care (control group) or hypothermia (32°C-35°C) plus standard care. The…	J Crit Care
416	P. Li and C. Yang	2014	Moderate hypothermia treatment in adult patients with severe traumatic brain injury: a meta-analysis	OBJECTIVES: To evaluate the effect of moderate hypothermia treatment (MHT) in severe traumatic brain injury (sTBI) compared to normothermia management. METHODS: PubMed, Medline, Springer, Elsevier Science Direct, Cochrane Library and Google scholar were searched up to December 2012. Pooled risk ratios (RRs) and 95% confidence intervals (CIs) for the mortality and clinical neurological outcome of …	Brain Inj
417	M. Saxena, P. J. Andrews, A. Cheng, K. Deol and N. Hammond	2014	Modest cooling therapies (35ºC to 37.5ºC) for traumatic brain injury	BACKGROUND: Animal models of traumatic brain injury suggest that induced normothermia (36.5 or 37 ºC), compared to induced hyperthermia (39 ºC), improves histopathological and neurobehavioural outcomes. Observational clinical studies of patients with TBI suggest an association between raised body temperature and unfavourable outcome, although this relationship is inconsistent. OBJECTIVES: To asse…	Cochrane Database Syst Rev
418	C. Lian, H. L. Liu, X. L. Li, J. Z. Zhang, Y. R. Li and X. J. Liu	2019	Modified moist occlusive burn therapy may be a superior therapy for severe thermal burns		Burns
419	S. H. Chou and C. S. Robertson	2014	Monitoring biomarkers of cellular injury and death in acute brain injury	BACKGROUND: Molecular biomarkers have revolutionalized diagnosis and treatment of many diseases, such as troponin use in myocardial infarction. Urgent need for high-fidelity biomarkers in neurocritical care has resulted in numerous studies reporting potential candidate biomarkers. METHODS: We performed an electronic literature search and systematic review of English language articles on cellular/…	Neurocrit Care
420	J. J. Provencio and N. Badjatia	2014	Monitoring inflammation (including fever) in acute brain injury	Inflammation is an important part of the normal physiologic response to acute brain injury (ABI). How inflammation is manifest determines if it augments or hinders the resolution of ABI. Monitoring body temperature, the cellular arm of the inflammatory cascade, and inflammatory proteins may help guide therapy. This summary will address the utility of inflammation monitoring in brain-injured adult…	Neurocrit Care
421	M. K. Chae, S. E. Lee, S. Y. Kang and M. S. Sim	2018	Monitoring of Cerebral Metabolism in Postcardiac Arrest Patients: A Pilot Study	For better care of postcardiac arrest patients, objective serial assessments of brain injury severity are needed. We hypothesized that monitoring of cerebral energy metabolism based on arterio-jugular (AJ) differences of metabolites will provide serial details of brain injury and information about neurologic outcomes in patients. Measurements of lactate and glucose in addition to blood gas analys…	Ther Hypothermia Temp Manag
422	F. Pisani and C. Spagnoli	2016	Monitoring of newborns at high risk for brain injury	Due to the increasing number of surviving preterm newborns and to the recognition of therapeutic hypothermia as the current gold standard in newborns with hypoxic-ischaemic encephalopathy, there has been a growing interest in the implementation of brain monitoring tools in newborns at high risk for neurological disorders.Among the most frequent neurological conditions and presentations in the neo…	Ital J Pediatr
423	P. J. D. Andrews, A. Rodriguez, P. Suter, C. G. Battison, J. K. J. Rhodes, I. Puddu and B. A. Harris	2017	Mortality Risk Stratification After Traumatic Brain Injury and Hazard of Death With Titrated Hypothermia in the Eurotherm3235Trial	OBJECTIVES: Hypothermia reduces intracranial hypertension in patients with traumatic brain injury but was associated with harm in the Eurotherm3235Trial. We stratified trial patients by International Mission for Prognosis and Analysis of Clinical Trials in [Traumatic Brain Injury] (IMPACT) extended model sum scores to determine where the balance of risks lay with the intervention. DESIGN: The Eur…	Crit Care Med
424	K. Imai, L. S. de Vries, T. Alderliesten, N. Wagenaar, N. E. van der Aa, M. H. Lequin, M. Benders, I. C. van Haastert and F. Groenendaal	2018	MRI Changes in the Thalamus and Basal Ganglia of Full-Term Neonates with Perinatal Asphyxia	BACKGROUND: Magnetic resonance imaging (MRI) is the standard neuroimaging technique to assess perinatal asphyxia-associated brain injury in full-term infants. Diffusion-weighted imaging (DWI) is most informative when assessed during the first week after the insult. OBJECTIVES: To study the DWI abnormalities of the thalamus and basal ganglia in full-term infants with perinatal asphyxia. METHODS: F…	Neonatology
425	W. Bernal, N. Murphy, S. Brown, T. Whitehouse, P. N. Bjerring, J. Hauerberg, H. J. Frederiksen, G. Auzinger, J. Wendon and F. S. Larsen	2016	A multicentre randomized controlled trial of moderate hypothermia to prevent intracranial hypertension in acute liver failure	BACKGROUND & AIMS: Animal models and human case series of acute liver failure (ALF) suggest moderate hypothermia (MH) to have protective effects against cerebral oedema (CO) development and intracranial hypertension (ICH). However, the optimum temperature for patient management is unknown. In a prospective randomized controlled trial we investigated if maintenance of MH prevented development of I…	J Hepatol
426	J. V. Llau, F. J. Acosta, G. Escolar, E. Fernández-Mondéjar, E. Guasch, P. Marco, P. Paniagua, J. A. Páramo, M. Quintana and P. Torrabadella	2015	Multidisciplinary consensus document on the management of massive haemorrhage (HEMOMAS document)	Massive haemorrhage is common and often associated with high morbidity and mortality. We perform a systematic review of the literature, with extraction of the recommendations from the existing evidences because of the need for its improvement and the management standardization. From the results we found, we wrote a multidisciplinary consensus document. We begin with the agreement in the definitio…	Med Intensiva
427	C. L. Francoeur, M. Pain and S. A. Mayer	2016	Multimodality Monitoring: Illuminating the Comatose Human Brain	The field of neurocritical care has evolved tremendously in recent years, a development explained vastly by the advent of neurophysiological monitoring. From basic intracranial pressure measurements to brain tissue oxygenation, microdialysis, cerebral blood flow (CBF), and surface and intracortical electroencephalography (EEG), our ability to detect and control physiologic endpoints of brain func…	Semin Neurol
428	D. Field, E. Juszczak, L. Linsell, D. Azzopardi, F. Cowan, N. Marlow and D. Edwards	2013	Neonatal ECMO study of temperature (NEST): a randomized controlled trial	BACKGROUND: Despite evidence to support the use of extracorporeal membrane oxygenation (ECMO) in defined groups of newborn infants, rates of impairment among survivors remain high. Therapeutic hypothermia has been shown to provide neuroprotection in mature infants exposed to perinatal asphyxia. We hypothesized that therapeutic hypothermia during ECMO would reduce the proportion of infants with br…	Pediatrics
429	J. W. Jeong, M. H. Lee, N. Fernandes, S. Deol, S. Mody, S. Arslanturk, R. B. Chinnam and S. Tan	2022	Neonatal encephalopathy prediction of poor outcome with diffusion-weighted imaging connectome and fixel-based analysis	BACKGROUND: Better biomarkers of eventual outcome are needed for neonatal encephalopathy. To identify the most potent neonatal imaging marker associated with 2-year outcomes, we retrospectively performed diffusion-weighted imaging connectome (DWIC) and fixel-based analysis (FBA) on magnetic resonance imaging (MRI) obtained in the first 4 weeks of life in term neonatal encephalopathy newborns. MET…	Pediatr Res
430	S. Shankaran, S. A. McDonald, A. R. Laptook, S. R. Hintz, P. D. Barnes, A. Das, A. Pappas and R. D. Higgins	2015	Neonatal Magnetic Resonance Imaging Pattern of Brain Injury as a Biomarker of Childhood Outcomes following a Trial of Hypothermia for Neonatal Hypoxic-Ischemic Encephalopathy	OBJECTIVE: To examine the ability of magnetic resonance imaging (MRI) patterns of neonatal brain injury defined by the National Institute of Child Health and Human Development Neonatal Research Network to predict death or IQ at 6-7 years of age following hypothermia for neonatal encephalopathy. STUDY DESIGN: Out of 208 participants, 124 had MRI and primary outcome (death or IQ <70) data. The rela…	J Pediatr
431	M. B. Coleman, P. Glass, J. Brown, N. Kadom, T. Tsuchida, J. Scafidi, T. Chang, G. Vezina and A. N. Massaro	2013	Neonatal neurobehavioral abnormalities and MRI brain injury in encephalopathic newborns treated with hypothermia	BACKGROUND: Neonatal Encephalopathy (NE) is a prominent cause of infant mortality and neurodevelopmental disability. Hypothermia is an effective neuroprotective therapy for newborns with encephalopathy. Post-hypothermia functional-anatomical correlation between neonatal neurobehavioral abnormalities and brain injury findings on MRI in encephalopathic newborns has not been previously described. AI…	Early Hum Dev
432	E. H. Xu, M. Claveau, E. W. Yoon, K. J. Barrington, K. Mohammad, P. S. Shah and P. Wintermark	2020	Neonates with hypoxic-ischemic encephalopathy treated with hypothermia: Observations in a large Canadian population and determinants of death and/or brain injury	BACKGROUND: Birth asphyxia in term neonates remains a serious condition that causes significant mortality and long-term neurodevelopmental sequelae despite hypothermia treatment. The objective of this study was to review therapeutic hypothermia practices in a large population of neonates with hypoxic-ischemic encephalopathy (HIE) across Canada and to identify determinants of adverse outcome. METH…	J Neonatal Perinatal Med
433	A. Sathaworawong and R. Wanitphakdeedecha	2018	Nerve injury associated with high-intensity focused ultrasound: A case report	Skin laxity is a common cosmetic concern in middle-aged women. High-intensity focused ultrasound (HIFU) is one of noninvasive modalities that provides safe and effective improvement in skin laxity and tightening with minimal adverse effects. Concerning an extensive use of HIFU for facial rejuvenation, dermatologists should be aware of potential adverse effects of HIFU treatment. We herein present…	J Cosmet Dermatol
434	M. Glimåker, B. Johansson, H. Halldorsdottir, M. Wanecek, A. Elmi-Terander, P. H. Ghatan, L. Lindquist and B. M. Bellander	2014	Neuro-intensive treatment targeting intracranial hypertension improves outcome in severe bacterial meningitis: an intervention-control study	OBJECTIVE: To evaluate the efficacy of early intracranial pressure (ICP)-targeted treatment, compared to standard intensive care, in adults with community acquired acute bacterial meningitis (ABM) and severely impaired consciousness. DESIGN: A prospectively designed intervention-control comparison study of adult cases from September 2004 to January 2012. PATIENTS: Included patients were confirmed…	PLoS One
435	A. Walter, K. Finelli, X. Bai, B. Johnson, T. Neuberger, P. Seidenberg, T. Bream, M. Hallett and S. Slobounov	2018	Neurobiological effect of selective brain cooling after concussive injury	The search for effective treatment facilitating recovery from concussive injury, as well as reducing risk for recurrent concussion is an ongoing challenge. This study aimed to determine: a) feasibility of selective brain cooling to facilitate clinical symptoms resolution, and b) biological functions of the brain within athletes in acute phase of sports-related concussion. Selective brain cooling …	Brain Imaging Behav
436	K. Meier and K. Lee	2017	Neurogenic Fever	Fever is a relatively common occurrence among patients in the intensive care setting. Although the most obvious and concerning etiology is sepsis, drug reactions, venous thromboembolism, and postsurgical fevers are all on the differential diagnosis. There is abundant evidence that fever is detrimental in acute neurologic injury. Worse outcomes are reported in acute stroke, subarachnoid hemorrhage…	J Intensive Care Med
437	L. Ng, J. Wang, L. Altaweel and M. K. Athar	2014	Neurologic aspects of cardiac emergencies	In this review, cardiac arrest is discussed, with a focus on neuroprognostication and the emerging data, with regard to identifying more accurate predictors of neurologic outcomes in the era of therapeutic hypothermia. Topics discussed include recent controversies with regard to targeted temperature management in comatose survivors of cardiac arrest; neurologic complications associated with surgi…	Crit Care Clin
438	M. S. Wainwright	2018	Neurologic Complications in the Pediatric Intensive Care Unit	PURPOSE OF REVIEW: All critical care is directed at maintaining brain health, but recognizing neurologic complications of critical illness in children is difficult, and limited data exist to guide practice. This article discusses an approach to the recognition and management of seizures, stroke, and cardiac arrest as complications of other critical illnesses in the pediatric intensive care unit. …	Continuum (Minneap Minn)
439	S. Datar and E. F. Wijdicks	2014	Neurologic manifestations of acute liver failure	Fulminant hepatic failure presents with a hepatic encephalopathy and may progress to coma and often brain death from cerebral edema. This natural progression in severe cases contributes to early mortality, but outcome can be good if liver transplantation is appropriately timed and increased intracranial pressure (ICP) is managed. Neurologists and neurosurgeons have become more involved in these v…	Handb Clin Neurol
440	R. L. Hoiland, K. J. K. Rikhraj, S. Thiara, C. Fordyce, A. H. Kramer, M. B. Skrifvars, C. L. Wellington, D. E. Griesdale, N. A. Fergusson and M. S. Sekhon	2022	Neurologic Prognostication After Cardiac Arrest Using Brain Biomarkers: A Systematic Review and Meta-analysis	IMPORTANCE: Brain injury biomarkers released into circulation from the injured neurovascular unit are important prognostic tools in patients with cardiac arrest who develop hypoxic ischemic brain injury (HIBI) after return of spontaneous circulation (ROSC). OBJECTIVE: To assess the neuroprognostic utility of bloodborne brain injury biomarkers in patients with cardiac arrest with HIBI. DATA SOURCE…	JAMA Neurol
441	S. O. Algra, N. J. Jansen, I. van der Tweel, A. N. Schouten, F. Groenendaal, M. Toet, W. van Oeveren, I. C. van Haastert, P. H. Schoof, L. S. de Vries and F. Haas	2014	Neurological injury after neonatal cardiac surgery: a randomized, controlled trial of 2 perfusion techniques	BACKGROUND: Complex neonatal cardiac surgery is associated with cerebral injury. In particular, aortic arch repair, requiring either deep hypothermic circulatory arrest (DHCA) or antegrade cerebral perfusion (ACP), entails a high risk of perioperative injury. It is unknown whether ACP results in less cerebral injury than DHCA. METHODS AND RESULTS: Thirty-seven neonates with an aortic arch obstruc…	Circulation
442	S. R. McCauley, E. A. Wilde, P. Moretti, M. C. Macleod, C. Pedroza, P. Drever, S. Fourwinds, M. L. Frisby, S. R. Beers, J. N. Scott, J. V. Hunter, E. Traipe, A. B. Valadka, D. O. Okonkwo, D. A. Zygun, A. M. Puccio and G. L. Clifton	2013	Neurological outcome scale for traumatic brain injury: III. Criterion-related validity and sensitivity to change in the NABIS hypothermia-II clinical trial	The neurological outcome scale for traumatic brain injury (NOS-TBI) is a measure assessing neurological functioning in patients with TBI. We hypothesized that the NOS-TBI would exhibit adequate concurrent and predictive validity and demonstrate more sensitivity to change, compared with other well-established outcome measures. We analyzed data from the National Acute Brain Injury Study: Hypothermi…	J Neurotrauma
443	H. Kocayigit, K. O. Suner, B. Kaya, Y. Tomak, A. T. Tuna and A. F. Erdem	2021	Neurological Outcomes of Normothermia versus Targeted Temperature Management in Post-cardiac Arrest Syndrome	OBJECTIVE: To determine the neurological outcome of targeted temperature management (TTM)for patients scoring lower than 8 on the Glasgow coma scale (GCS) upon return of spontaneous circulation (ROSC) after cardiac arrest. STUDY DESIGN: Retrospective cohort study. PLACE AND DURATION OF STUDY: Department of Anaesthesiology and Reanimation, Sakarya University Education And Research Hospital, Sakary…	J Coll Physicians Surg Pak
444	J. deBacker, N. Hart and E. Fan	2017	Neuromuscular Blockade in the 21st Century Management of the Critically Ill Patient	Neuromuscular blockings agents (NMBAs) have a controversial role in the ventilatory and medical management of critical illness. The clinical concern surrounding NMBA-induced complications stems from evidence presented in the 2002 clinical practice guidelines, but new evidence from subsequent randomized trials and studies provides a more optimistic outlook about the application of NMBAs in the ICU…	Chest
445	A. Hartmann, C. Welte-Jzyk, M. Seiler and M. Daubländer	2017	Neurophysiological changes associated with implant placement	OBJECTIVES: The objective of the study was to evaluate the feasibility of a standardized Quantitative Sensory Testing (QST) protocol extra- and intraoral in patients to detect and quantify sensory disturbances of the inferior alveolar nerve due to the proximity of implantation procedures to the inferior alveolar nerve canal. MATERIAL AND METHODS: Patients who had obtained an implant placement wer…	Clin Oral Implants Res
446	A. Okumura	2020	Neuroprotection by cooling with immunomodulation: One Step further		Pediatr Int
447	S. Z. Tan, M. Bashir, M. Jubouri, I. Williams and D. Bailey	2022	Neuroprotection in aortic arch surgery: untold flaws and future directions	The current paradigm of brain protection in aortic surgery falls short of delivering good outcomes with minimal complications. A renewed understanding of neuroprotective methods and biomarkers to predict brain injury and aortic disease are crucial towards the development of more effective clinical management strategies. A review of current literature was carried out to identify current flaws in o…	J Cardiovasc Surg (Torino)
448	M. R. Germans, H. D. Boogaarts and R. L. Macdonald	2016	Neuroprotection in Critical Care Neurology	Ischemic stroke, intracerebral hemorrhage, subarachnoid hemorrhage, and traumatic brain injury-all have in common early brain injury due to brain tissue destruction, reduced cerebral blood flow and oxygen delivery, and overall substantial morbidity and mortality. The pathophysiology of brain tissue damage likely includes common cellular mechanisms. Neuroprotection has seldom, if ever, been shown …	Semin Neurol
449	F. G. Costa, N. Hakimi and F. Van Bel	2021	Neuroprotection of the Perinatal Brain by Early Information of Cerebral Oxygenation and Perfusion Patterns	Abnormal patterns of cerebral perfusion/oxygenation are associated with neuronal damage. In preterm neonates, hypoxemia, hypo-/hypercapnia and lack of cerebral autoregulation are related to peri-intraventricular hemorrhages and white matter injury. Reperfusion damage after perinatal hypoxic ischemia in term neonates seems related with cerebral hyperoxygenation. Since biological tissue is transpar…	Int J Mol Sci
450	E. S. Dietrichs and E. Dietrichs	2015	Neuroprotective effects of hypothermia	BACKGROUND: The neuroprotective effects of hypothermia have been shown in case reports and animal studies. Therapeutic hypothermia is used to provide neuroprotection during certain types of surgery and after serious events that pose a threat to the brain. The aim of this review is to describe the efficacy of such treatment in adults. METHOD: All articles retrieved from five searches in PubMed wer…	Tidsskr Nor Laegeforen
451	N. Talma, W. F. Kok, C. F. de Veij Mestdagh, N. C. Shanbhag, H. R. Bouma and R. H. Henning	2016	Neuroprotective hypothermia - Why keep your head cool during ischemia and reperfusion	BACKGROUND: Targeted temperature management (TTM) is the induced cooling of the entire body or specific organs to help prevent ischemia and reperfusion (I/R) injury, as may occur during major surgery, cardiac resuscitation, traumatic brain injury and stroke. Ischemia and reperfusion induce neuronal damage by mitochondrial dysfunction and oxidative injury, ER stress, neuronal excitotoxicity, and a…	Biochim Biophys Acta
452	F. S. Taccone, I. A. Crippa, A. M. Dell'Anna and S. Scolletta	2015	Neuroprotective strategies and neuroprognostication after cardiac arrest	Neurocognitive disturbances are common among survivors of cardiac arrest (CA). Although initial management of CA, including bystander cardiopulmonary resuscitation, optimal chest compression, and early defibrillation, has been implemented continuously over the last years, few therapeutic interventions are available to minimize or attenuate the extent of brain injury occurring after the return of …	Best Pract Res Clin Anaesthesiol
453	W. Hu, Y. Chao and X. Geng	2017	Neuroprotective strategies for patients with acute myocardial infarction combined with hypoxic ischemic encephalopathy in the ICU	BACKGROUND: We investigated neuroprotective treatment strategies for patients with acute myocardial infarction (AMI) complicated with hypoxic ischemic encephalopathy (HIE) in the ICU. METHODS: The 83 cases diagnosed with secondary AMI were, for the first time, divided into an observation group (n = 43) and control group (n = 40). All of the patients underwent emergency or elective PCI. Patients i…	Hellenic J Cardiol
454	V. R. Salasky and W. W. Chang	2023	Neurotrauma Update	Traumatic brain injury (TBI) continues to be a leading cause of morbidity and mortality worldwide with older adults having the highest rate of hospitalizations and deaths. Management in the acute phase is focused on preventing secondary neurologic injury from hypoxia, hypocapnia, hypotension, and elevated intracranial pressure. Recent studies on tranexamic acid and continuous hypertonic saline in…	Emerg Med Clin North Am
455	S. J. Counsell, G. Ball and A. D. Edwards	2014	New imaging approaches to evaluate newborn brain injury and their role in predicting developmental disorders	PURPOSE OF REVIEW: This review highlights recent work using advanced imaging approaches that have improved our understanding of the underlying neural mechanisms associated with disrupted brain development or demonstrated the potential of MRI to provide objective biomarkers of cerebral injury that relate to subsequent neurodevelopmental performance. RECENT FINDINGS: Preterm birth impacts on the de…	Curr Opin Neurol
456	F. Madjidi and J. Mohammadi	2015	A new method to calculate the threshold temperature of a perfect blackbody to protect cornea and lens in the range of 780-3,000 nm	Exposure to IR-A and IR-B radiation, in the wavelength region of 780 nm to 3,000 nm, may lead to the development of cataractogenesis. Estimation of the exposure levels is the first step in controlling adverse health effects. In the present study, the irradiance of a hot blackbody emitter is replaced by its temperature in the exposure limit values for cornea and lens in the range of 780-3,000 nm. …	Health Phys
457	S. Fitschen-Oestern, S. Lippross, T. Klueter, M. Weuster, D. Varoga, M. Tohidnezhad, T. Pufe, S. Rose-John, H. Andruszkow, F. Hildebrand, N. Steubesand, A. Seekamp and C. Neunaber	2017	A new multiple trauma model of the mouse	BACKGROUND: Blunt trauma is the most frequent mechanism of injury in multiple trauma, commonly resulting from road traffic collisions or falls. Two of the most frequent injuries in patients with multiple trauma are chest trauma and extremity fracture. Several trauma mouse models combine chest trauma and head injury, but no trauma mouse model to date includes the combination of long bone fractures…	BMC Musculoskelet Disord
458	T. C. Jackson and P. M. Kochanek	2019	A New Vision for Therapeutic Hypothermia in the Era of Targeted Temperature Management: A Speculative Synthesis	Three decades of animal studies have reproducibly shown that hypothermia is profoundly cerebroprotective during or after a central nervous system (CNS) insult. The success of hypothermia in preclinical acute brain injury has not only fostered continued interest in research on the classic secondary injury mechanisms that are prevented or blunted by hypothermia but has also sparked a surge of new i…	Ther Hypothermia Temp Manag
459	J. Beca, J. K. Gunn, L. Coleman, A. Hope, P. W. Reed, R. W. Hunt, K. Finucane, C. Brizard, B. Dance and L. S. Shekerdemian	2013	New white matter brain injury after infant heart surgery is associated with diagnostic group and the use of circulatory arrest	BACKGROUND: Abnormalities on magnetic resonance imaging scans are common both before and after surgery for congenital heart disease in early infancy. The aim of this study was to prospectively investigate the nature, timing, and consequences of brain injury on magnetic resonance imaging in a cohort of young infants undergoing surgery for congenital heart disease both with and without cardiopulmon…	Circulation
460	M. Gagne-Loranger, M. Sheppard, N. Ali, C. Saint-Martin and P. Wintermark	2016	Newborns Referred for Therapeutic Hypothermia: Association between Initial Degree of Encephalopathy and Severity of Brain Injury (What About the Newborns with Mild Encephalopathy on Admission?)	OBJECTIVE: The aim of this article was to describe the severity of brain injury and/or mortality in a cohort of newborns referred for therapeutic hypothermia, in relation to the degree of encephalopathy on admission, and to especially look at the ones with initial mild encephalopathy. STUDY DESIGN: Term newborns with perinatal depression referred to our neonatal intensive care unit for possible h…	Am J Perinatol
461	F. Khan, B. Amatya, D. Bensmail and A. Yelnik	2019	Non-pharmacological interventions for spasticity in adults: An overview of systematic reviews	OBJECTIVES: Spasticity causes significant long-term disability-burden, requiring comprehensive management. This review evaluates evidence from published systematic reviews of clinical trials for effectiveness of non-pharmacological interventions for improved spasticity outcomes. METHODS: Data sources: a literature search was conducted using medical and health science electronic (MEDLINE, EMBASE, …	Ann Phys Rehabil Med
462	J. D. Piñeiro-Ramos, M. M. Cascant, A. Núñez-Ramiro, Á. López-Gonzálvez, Á. Solaz-García, A. Albiach-Delgado, J. Martínez-Rodilla, R. Llorens-Salvador, D. Sanjuan-Herraez, G. Quintás, C. Barbas, J. Kuligowski and M. Vento	2022	Noninvasive monitoring of evolving urinary metabolic patterns in neonatal encephalopathy	BACKGROUND: Infants with moderate and severe neonatal encephalopathy (NE) frequently suffer from long-term adverse outcomes. We hypothesize that the urinary metabolome of newborns with NE reflects the evolution of injury patterns observed with magnetic resonance imaging (MRI). METHODS: Eligible patients were newborn infants with perinatal asphyxia evolving to NE and qualifying for therapeutic hyp…	Pediatr Res
463	J. G. Augoustides, M. E. Stone and B. Drenger	2014	Novel approaches to spinal cord protection during thoracoabdominal aortic interventions	PURPOSE OF REVIEW: Spinal cord ischemia after thoracoabdominal aortic interventions is a devastating complication because it significantly worsens the perioperative morbidity and mortality. Long-term outcome is also affected because of medical complications which are directly related to the neural deficits. Paraplegia has significant medical, social, and financial aspects. Limited mobility, the n…	Curr Opin Anaesthesiol
464	H. J. Bang, S. H. Oh, W. J. Jeong, K. Cha, K. N. Park, C. S. Youn, H. J. Kim, J. Y. Lim, H. J. Kim and H. Song	2023	A novel cardiac arrest severity score for the early prediction of hypoxic-ischemic brain injury and in-hospital death	INTRODUCTION: Out-of-hospital cardiac arrest (OHCA) outcomes are unsatisfactory despite postcardiac arrest care. Early prediction of prognoses might help stratify patients and provide tailored therapy. In this study, we derived and validated a novel scoring system to predict hypoxic-ischemic brain injury (HIBI) and in-hospital death (IHD). METHODS: We retrospectively analyzed Korean Hypothermia N…	Am J Emerg Med
465	E. S. Choi, G. H. Park, D. S. Kim, H. S. Shin, S. Y. Park, M. Kim and J. M. Hong	2022	A novel global ischemia-reperfusion rat model with asymmetric brain damage simulating post-cardiac arrest brain injury	BACKGROUND: Post-cardiac arrest brain injury (PCABI) is a major cause of disability and death in patients with post-cardiac arrest syndrome (PCAS). However, there have been no suitable animal models with characteristic behaviors and cerebral damage adequately mimicking clinical PCABI. NEW METHOD: We established a chimeric model by increasing transient middle cerebral artery occlusion-mediated ips…	J Neurosci Methods
466	I. A. Tamargo, M. Bader, Y. Li, S. J. Yu, Y. Wang, K. Talbot, R. D. DiMarchi, C. G. Pick and N. H. Greig	2017	Novel GLP-1R/GIPR co-agonist "twincretin" is neuroprotective in cell and rodent models of mild traumatic brain injury	Several single incretin receptor agonists that are approved for the treatment of type 2 diabetes mellitus (T2DM) have been shown to be neuroprotective in cell and animal models of neurodegeneration. Recently, a synthetic dual incretin receptor agonist, nicknamed "twincretin," was shown to improve upon the metabolic benefits of single receptor agonists in mouse and monkey models of T2DM. In the cu…	Exp Neurol
467	L. M. Koehn, X. Chen, A. F. Logsdon, Y. P. Lim and B. S. Stonestreet	2020	Novel Neuroprotective Agents to Treat Neonatal Hypoxic-Ischemic Encephalopathy: Inter-Alpha Inhibitor Proteins	Perinatal hypoxia-ischemia (HI) is a major cause of brain injury and mortality in neonates. Hypoxic-ischemic encephalopathy (HIE) predisposes infants to long-term cognitive deficits that influence their quality of life and place a large burden on society. The only approved treatment to protect the brain after HI is therapeutic hypothermia, which has limited effectiveness, a narrow therapeutic tim…	Int J Mol Sci
468	S. Elbayiyev, T. Çevirici, A. A. Güngör, G. Kadıoğlu Şimşek, H. G. Kanmaz Kutman and F. E. Canpolat	2022	A novel scoring system (YASHMA) predicting brain injury in asphyxiated newborns	BACKGROUND: Hypoxic-ischemic encephalopathy is a complication of adverse intrapartum events and birth asphyxia resulting in brain injury and mortality in late preterm and term newborns. OBJECTIVES: In this study, we aimed to predict brain damage on magnetic resonance imaging (MRI) with a new scoring system. METHODS: Yieldly And Scorable Holistic Measuring of Asphyxia (YASHMA) is generated for det…	J Trop Pediatr
469	Y. Yamakawa, M. Morioka, T. Negoto, K. Orito, M. Yoshitomi, Y. Nakamura, N. Takeshige, M. Yamamoto, Y. Takeuchi, K. Oda, H. Jono and H. Saito	2021	A novel step-down infusion method of barbiturate therapy: Its safety and effectiveness for intracranial pressure control	Intracranial pressure (ICP) has to be maintained quite constant, because increased ICP caused by cerebrovascular disease and head trauma is fatal. Although controlling ICP is clinically critical, only few therapeutic methods are currently available. Barbiturates, a group of sedative-hypnotic drugs, are recognized as secondary treatment for controlling ICP. We proposed a novel "step-down infusion"…	Pharmacol Res Perspect
470	J. McGinniss, P. Marshall and S. Honiden	2015	Novel Uses of Targeted Temperature Management	Targeted temperature management has an established role in treating the post-cardiac arrest syndrome after out-of-hospital cardiac arrest with an initial rhythm of ventricular tachycardia/ventricular fibrillation. There is less certain benefit if the initial rhythm is pulseless electrical activity/asystole or for in-hospital cardiac arrest. Targeted temperature management may have a role as salva…	Clin Chest Med
471	K. M. McGlennen, G. E. Jannotta and S. L. Livesay	2023	Nursing Management of Temperature in a Patient with Stroke	Fever is common in patients with stroke and is associated with worse outcomes. Studies in brain injury informed interventions commonly termed therapeutic temperature management (TTM) to improve the monitoring and management of fever. While the role and benefit of TTM in stroke patients has not been well studied, the nurse and healthcare team must extrapolate existing data to determine how to best…	Crit Care Nurs Clin North Am
472	E. F. Pinchefsky, J. Schneider, S. Basu, E. W. Y. Tam and C. Gale	2021	Nutrition and management of glycemia in neonates with neonatal encephalopathy treated with hypothermia	Adequate nutrition and glycemic homeostasis are increasingly recognized as potentially neuroprotective for the developing brain. In the context of hypoxia-ischemia, evidence is scarce regarding optimal nutritional support and administration route, as well as the short- and long-term consequences of such interventions. In this review, we summarize current knowledge on disturbances of brain metabol…	Semin Fetal Neonatal Med
473	B. Ianosi, V. Rass, M. Gaasch, L. Huber, A. Lindner, W. O. Hackl, M. Kofler, A. J. Schiefecker, S. Almashad, R. Beer, B. Pfausler and R. Helbok	2020	An Observational Study on the Use of Intravenous Non-Opioid Analgesics and Antipyretics in Poor-Grade Subarachnoid Hemorrhage: Effects on Hemodynamics and Systemic and Brain Temperature	Intravenous nonsteroidal anti-inflammatory drugs and nonopioid analgesics are used to achieve normothermia or relieve pain in patients with aneurysmal subarachnoid hemorrhage (aSAH). We investigated the effects of paracetamol (1 g), diclofenac (75 mg) and metamizole (1 g) on systemic and cerebral hemodynamics and temperature during febrile and nonfebrile episodes after aSAH. Prospectively collect…	Ther Hypothermia Temp Manag
474	S. F. Dukes, E. Bridges and M. Johantgen	2013	Occurrence of secondary insults of traumatic brain injury in patients transported by critical care air transport teams from Iraq/Afghanistan: 2003-2006	Traumatic brain injury patients are susceptible to secondary insults to the injured brain. A retrospective cohort study was conducted to describe the occurrence of secondary insults in 63 combat casualties with severe isolated traumatic brain injury who were transported by the U.S. Air Force Critical Care Air Transport Teams (CCATT) from 2003 through 2006. Data were obtained from the Wartime Crit…	Mil Med
475	R. Cinotti, A. Roquilly, P. J. Mahé, D. Demeure-Dit-Latte, A. M. Chupin, N. Josse-Chatel, C. Peneau, J. Paulus, C. Lejus and K. Asehnoune	2013	Operative care and surveillance in severe trauma patients. Interference between resuscitation treatments and anaesthesiology, and consequence on immunity	Major trauma remains a worldwide cause of morbi-mortality. Early mortality is the consequence of hemorrhagic shock and traumatic brain injury. During early resuscitation, anaesthesia is often mandatory to perform surgery. It is mandatory to master the hemodynamic effects of hypnotic drugs in order to anticipate their potential deleterious effects in the setting of hemorrhagic shock. After early r…	Ann Fr Anesth Reanim
476	Z. Mahdi, B. Marandyuk, B. Desnous, A. S. Liet, R. A. Chowdhury, V. Birca, J. C. Décarie, S. Tremblay, G. A. Lodygensky, A. Birca, E. F. Pinchefsky and M. Dehaes	2022	Opioid analgesia and temperature regulation are associated with EEG background activity and MRI outcomes in neonates with mild-to-moderate hypoxic-ischemic encephalopathy undergoing therapeutic hypothermia	BACKGROUND: Therapeutic hypothermia (TH) without sedation may lead to discomfort, which may be associated with adverse consequences in neonates with hypoxic-ischemic encephalopathy (HIE). The aim of this study was to assess the association between level of exposure to opioids and temperature, with electroencephalography (EEG) background activity post-TH and magnetic resonance imaging (MRI) brain …	Eur J Paediatr Neurol
477	J. Chelly, N. Deye, J. P. Guichard, D. Vodovar, L. Vong, S. Jochmans, N. Thieulot-Rolin, O. Sy, J. Serbource-Goguel, C. Vinsonneau, B. Megarbane, B. Vivien, K. Tazarourte and M. Monchi	2016	The optic nerve sheath diameter as a useful tool for early prediction of outcome after cardiac arrest: A prospective pilot study	INTRODUCTION: Optic nerve sheath diameter (ONSD) measurement could detect increased intracranial pressure, and might predict outcome in post-cardiac arrest (CA) patients. We assessed the ability of bedside ONSD ultrasonographic measurement performed within day 1 after CA occurrence to predict in-hospital survival in patients treated with therapeutic hypothermia (TH). METHODS: In two French ICUs, …	Resuscitation
478	J. Z. Feng, W. Y. Wang, J. Zeng, Z. Y. Zhou, J. Peng, H. Yang, P. C. Deng, S. J. Li, C. D. Lu and H. Jiang	2017	Optimization of brain metabolism using metabolic-targeted therapeutic hypothermia can reduce mortality from traumatic brain injury	BACKGROUND: Therapeutic hypothermia is widely used to treat traumatic brain injuries (TBIs). However, determining the best hypothermia therapy strategy remains a challenge. We hypothesized that reducing the metabolic rate, rather than reaching a fixed body temperature, would be an appropriate target because optimizing metabolic conditions especially the brain metabolic environment may enhance neu…	J Trauma Acute Care Surg
479	S. Taran, P. Pelosi and C. Robba	2022	Optimizing oxygen delivery to the injured brain	PURPOSE OF REVIEW: The principle of optimizing oxygen delivery to the injured brain rests on the premise that both hypoxia and hyperoxia are important mediators of secondary brain injury and should be avoided. This rationale has prompted a move towards incorporating oxygenation endpoints into the management of neurocritical care patients, particularly those with traumatic brain injury. The presen…	Curr Opin Crit Care
480	M. Oddo, I. A. Crippa, S. Mehta, D. Menon, J. F. Payen, F. S. Taccone and G. Citerio	2016	Optimizing sedation in patients with acute brain injury	Daily interruption of sedative therapy and limitation of deep sedation have been shown in several randomized trials to reduce the duration of mechanical ventilation and hospital length of stay, and to improve the outcome of critically ill patients. However, patients with severe acute brain injury (ABI; including subjects with coma after traumatic brain injury, ischaemic/haemorrhagic stroke, cardi…	Crit Care
481	R. O. Esenaliev	2017	Optoacoustic diagnostic modality: from idea to clinical studies with highly compact laser diode-based systems	Optoacoustic (photoacoustic) diagnostic modality is a technique that combines high optical contrast and ultrasound spatial resolution. We proposed using the optoacoustic technique for a number of applications, including cancer detection, monitoring of thermotherapy (hyperthermia, coagulation, and freezing), monitoring of cerebral blood oxygenation in patients with traumatic brain injury, neonatal…	J Biomed Opt
482	Y. Imai, T. Hasegawa, D. Takeda, M. Akashi, S. Y. Lee, T. Niikura, Y. Shibuya, M. Kurosaka and T. Komori	2014	The osteogenic activity of human mandibular fracture haematoma-derived cells is stimulated by low-intensity pulsed ultrasound in vitro	Low intensity pulsed ultrasound (LIPUS) stimulation is a clinically established treatment method used to accelerate long bone fracture healing; however, this method is currently not applied to mandibular fractures. In this study, we investigated the effects of LIPUS on human mandibular fracture haematoma-derived cells (MHCs) in order to explore the possibility of applying LIPUS treatment to mandi…	Int J Oral Maxillofac Surg
483	T. Henson, C. Rawanduzy, M. Salazar, A. Sebastian, H. Weber, F. Al-Mufti and S. A. Mayer	2022	Outcome and prognostication after cardiac arrest	The outcome after out-of-hospital cardiac arrest has historically been grim at best. The current overall survival rate of patients admitted to a hospital is approximately 10%, making cardiac arrest one of the leading causes of death in the United States. The situation is improving with the incorporation of therapeutic temperature modulation, aggressive prevention of secondary brain injury, and im…	Ann N Y Acad Sci
484	S. Yokobori, M. Yamaguchi, Y. Igarashi, K. Hironaka, H. Onda, K. Kuwamoto, T. Araki, A. Fuse and H. Yokota	2016	Outcome and Refractory Factor of Intensive Treatment for Geriatric Traumatic Brain Injury: Analysis of 1165 Cases Registered in the Japan Neurotrauma Data Bank	OBJECTIVE: With the increase in the aged population, geriatric traumatic brain injury (gTBI) is also rapidly increasing in Japan. There is thus a need to review the effect of intensive treatments for gTBIs. The aim of this study was 1) to assess how intensive treatments influenced patient outcome and 2) to identify the refractory factor against these intensive treatments in gTBI, from the Japan N…	World Neurosurg
485	C. E. J. Parmentier, S. J. Steggerda, L. C. Weeke, M. Rijken, L. S. De Vries and F. Groenendaal	2022	Outcome of non-cooled asphyxiated infants with under-recognised or delayed-onset encephalopathy	OBJECTIVE: To describe the clinical characteristics, MRI findings and neurodevelopmental outcome of infants with documented perinatal asphyxia and seizure onset within 24 hours after birth who were not selected for therapeutic hypothermia (TH). DESIGN: Retrospective cohort study. SETTING AND PATIENTS: (Near-)term infants with documented perinatal asphyxia referred to two Dutch level III neonatal …	Arch Dis Child Fetal Neonatal Ed
486	M. Nishikimi, T. Ogura, K. Nishida, K. Hayashida, R. Emoto, S. Matsui, N. Matsuda and T. Iwami	2021	Outcome Related to Level of Targeted Temperature Management in Postcardiac Arrest Syndrome of Low, Moderate, and High Severities: A Nationwide Multicenter Prospective Registry	OBJECTIVES: The optimal target temperature during targeted temperature management for patients after cardiac arrest remains under debate. The aim of this study was to evaluate the association between targeted temperature management at lower target temperatures and the neurologic outcomes among patients classified by the severity of postcardiac arrest syndrome. DESIGN: A multicenter observational …	Crit Care Med
487	C. J. Karvellas, O. K. Fix, H. Battenhouse, V. Durkalski, C. Sanders and W. M. Lee	2014	Outcomes and complications of intracranial pressure monitoring in acute liver failure: a retrospective cohort study	OBJECTIVE: To determine if intracranial pressure monitor placement in patients with acute liver failure is associated with significant clinical outcomes. DESIGN: Retrospective multicenter cohort study. SETTING: Academic liver transplant centers comprising the U.S. Acute Liver Failure Study Group. PATIENTS: Adult critically ill patients with acute liver failure presenting with grade III/IV hepatic…	Crit Care Med
488	S. K. R. Gurram Venkata, P. S. Shah, M. Beltempo, E. Yoon, S. Wood, M. Hicks, T. Daboval, J. Wong, P. Wintermark and K. Mohammad	2022	Outcomes of infants with hypoxic-ischemic encephalopathy during COVID-19 pandemic lockdown in Canada: a cohort study	PURPOSE: To evaluate change in the severity of hypoxic-ischemic encephalopathy (HIE) and associated morbidities between pre- and during COVID-19 pandemic periods in Canada. METHODS: We conducted a retrospective cohort study extracting the data from level-3 NICUs participating in Canadian Neonatal Network (CNN). The primary outcome was a composite of death in the first week after birth and/or stag…	Childs Nerv Syst
489	T. Schizodimos, V. Soulountsi, C. Iasonidou and N. Kapravelos	2020	An overview of management of intracranial hypertension in the intensive care unit	Intracranial hypertension (IH) is a clinical condition commonly encountered in the intensive care unit, which requires immediate treatment. The maintenance of normal intracranial pressure (ICP) and cerebral perfusion pressure in order to prevent secondary brain injury (SBI) is the central focus of management. SBI can be detected through clinical examination and invasive and non-invasive ICP monit…	J Anesth
490	G. Bale, S. Mitra, I. de Roever, M. Sokolska, D. Price, A. Bainbridge, R. Gunny, C. Uria-Avellanal, G. S. Kendall, J. Meek, N. J. Robertson and I. Tachtsidis	2019	Oxygen dependency of mitochondrial metabolism indicates outcome of newborn brain injury	There is a need for a method of real-time assessment of brain metabolism during neonatal hypoxic-ischaemic encephalopathy (HIE). We have used broadband near-infrared spectroscopy (NIRS) to monitor cerebral oxygenation and metabolic changes in 50 neonates with HIE undergoing therapeutic hypothermia treatment. In 24 neonates, 54 episodes of spontaneous decreases in peripheral oxygen saturation (des…	J Cereb Blood Flow Metab
491	J. Hope Kilgannon, B. R. Hunter, M. A. Puskarich, L. Shea, B. M. Fuller, C. Jones, M. Donnino, J. A. Kline, A. E. Jones, N. I. Shapiro, B. S. Abella, S. Trzeciak and B. W. Roberts	2019	Partial pressure of arterial carbon dioxide after resuscitation from cardiac arrest and neurological outcome: A prospective multi-center protocol-directed cohort study	AIMS: Partial pressure of arterial carbon dioxide (PaCO(2)) is a regulator of cerebral blood flow after brain injury. We sought to test the association between PaCO(2) after resuscitation from cardiac arrest and neurological outcome. METHODS: A prospective protocol-directed cohort study across six hospitals. INCLUSION CRITERIA: age ≥18, non-traumatic cardiac arrest, mechanically ventilated after …	Resuscitation
492	K. A. Allen	2016	Pathophysiology and Treatment of Severe Traumatic Brain Injuries in Children	Traumatic brain injuries (TBIs) in children are a major cause of morbidity and mortality worldwide. Severe TBIs account for 15,000 admissions annually and a mortality rate of 24% in children in the United States. The purpose of this article is to explore pathophysiologic events, examine monitoring techniques, and explain current treatment modalities and nursing care related to caring for children…	J Neurosci Nurs
493	A. N. Leetch and B. Wilson	2018	Pediatric Major Head Injury: Not a Minor Problem	Traumatic brain injury is a highly prevalent and devastating cause of morbidity and mortality in children. A rapid, stepwise approach to the traumatized child should proceed, addressing life-threatening problems first. Management focuses on preventing secondary injury from physiologic extremes such as hypoxemia, hypotension, prolonged hyperventilation, temperature extremes, and rapid changes in c…	Emerg Med Clin North Am
494	P. N. Chotai, L. Manning, B. Eithun, J. C. Ross, J. W. Eubanks, 3rd, C. Hamner and A. Gosain	2017	Pediatric near-drowning events: do they warrant trauma team activation?	BACKGROUND: The purpose of this study was to determine the incidence of traumatic injuries, factors associated with mortality, and need for pediatric trauma surgery involvement for drowning and near-drowning events in children. MATERIALS AND METHODS: An institutional review board-approved, retrospective chart review was performed at three American College of Surgeons-verified Pediatric Trauma Cen…	J Surg Res
495	M. S. Wainwright, G. Hansen and J. Piantino	2016	Pediatric neurocritical care in the 21st century: from empiricism to evidence	PURPOSE OF REVIEW: Approximately one in five children admitted to a pediatric ICU have a new central nervous system injury or a neurological complication of their critical illness. The spectrum of neurologic insults in children is diverse and clinical practice is largely empirical, as few randomized, controlled trials have been reported. This lack of data poses a substantial challenge to the prac…	Curr Opin Crit Care
496	H. Hagberg, A. David Edwards and F. Groenendaal	2016	Perinatal brain damage: The term infant		Neurobiol Dis
497	C. M. Novak, M. Ozen and I. Burd	2018	Perinatal Brain Injury: Mechanisms, Prevention, and Outcomes	Perinatal brain injury may lead to long-term morbidity and neurodevelopmental impairment. Improvements in perinatal care have resulted in the survival of more infants with perinatal brain injury. The effects of hypoxia-ischemia, inflammation, and infection during critical periods of development can lead to a common pathway of perinatal brain injury marked by neuronal excitotoxicity, cellular apop…	Clin Perinatol
498	B. C. Henzi, B. Wagner, R. K. Verma and S. Bigi	2017	Perinatal infratentorial haemorrhage: a rare but possibly life-threatening condition	BACKGROUND: Perinatal infratentorial haemorrhage (PIH) is a rare birth complication associated with abnormal labour. CASE PRESENTATION: A baby boy was born by vacuum extraction at 41 weeks' gestational age. The pregnancy was uneventful and Apgar scores were 3/6/9. Following initial resuscitation, insufficient and irregular breathing, non-reactive pupils and absence of spontaneous movements were n…	BMJ Case Rep
499	S. McGrane, N. P. Atria and J. A. Barwise	2014	Perioperative implications of the patient with autonomic dysfunction	PURPOSE OF REVIEW: The autonomic nervous system functions to control heart rate, blood pressure, respiratory rate, gastrointestinal motility, hormone release, and body temperature on a second-to-second basis. Here we summarize some of the latest literature on autonomic dysfunction, focusing primarily on the perioperative implications. RECENT FINDINGS: The variety of autonomic dysfunction now exte…	Curr Opin Anaesthesiol
500	R. G. V. Joanna, E. Lopriore, A. B. Te Pas, M. Rijken, E. W. van Zwet, F. T. de Bruine and S. J. Steggerda	2022	Persistent pulmonary hypertension in neonates with perinatal asphyxia and therapeutic hypothermia: a frequent and perilous combination	OBJECTIVES: (1) To investigate whether neonates with perinatal asphyxia and therapeutic hypothermia more often developed PPHN compared to a control group with perinatal asphyxia not treated with hypothermia; (2) To identify risk factors for severe PPHN during hypothermia and evaluate short-term outcome. METHODS: This single-center retrospective cohort study included (near-)term neonates with peri…	J Matern Fetal Neonatal Med
501	P. Lyden, J. Rittenberger and F. Rincon	2017	Perspectives on Temperature Management		Ther Hypothermia Temp Manag
502	M. A. Carlisle and T. D. Bennett	2018	Phenotyping in Pediatric Traumatic Brain Injury		Pediatr Crit Care Med
503	E. O. Essien, K. Fioretti, T. M. Scalea and D. M. Stein	2017	Physiologic Features of Brain Death	Brain death is known to be associated with physiologic derangements but their incidence is poorly described. Knowledge of the changes that occur during brain death is important for management of the potential organ donor. Thus, we sought to characterize the pathophysiology that occurs during brain death in patients with traumatic injuries. All brain-dead patients over a 10-year period were identi…	Am Surg
504	S. Pereira, R. Patel, A. Zaima, K. Tvarozkova, P. Chisholm, O. Kappelou, J. Evanson, E. Chandraharan, D. Wertheim and D. K. Shah	2022	Physiological CTG categorization in types of hypoxia compared with MRI and neurodevelopmental outcome in infants with HIE	BACKGROUND: Commonly used methods of CTG classification do not reliably predict neonatal hypoxic-ischemic encephalopathy (HIE). OBJECTIVE: To examine whether a relationship exists between the types of hypoxia as identified on the cardiotocograph using novel physiology-based CTG classification and patterns of injury on neonatal cerebral MRI and later neurodevelopmental outcomes. STUDY DESIGN: A re…	J Matern Fetal Neonatal Med
505	L. Schumm, C. L. Lemale, S. Major, N. Hecht, M. Nieminen-Kelhä, A. Zdunczyk, C. M. Kowoll, P. Martus, C. M. Thiel, J. P. Dreier and J. Woitzik	2022	Physiological variables in association with spreading depolarizations in the late phase of ischemic stroke	Physiological effects of spreading depolarizations (SD) are only well studied in the first hours after experimental stroke. In patients with malignant hemispheric stroke (MHS), monitoring of SDs is restricted to the postoperative ICU stay, typically day 2-7 post-ictus. Therefore, we investigated the role of physiological variables (temperature, intracranial pressure, mean arterial pressure and ce…	J Cereb Blood Flow Metab
506	L. Walløe	2019	Pitfalls in using neonatal brain NAA to predict infant development		Lancet Neurol
507	P. Montaldo, R. Swamy, P. Bassett, P. J. Lally, S. Shankaran and S. Thayyil	2019	Pitfalls in using neonatal brain NAA to predict infant development - Authors' reply		Lancet Neurol
508	B. Law-Ye, N. Pyatigorskaya and D. Leclercq	2017	Pituitary Apoplexy Mimicking Bacterial Meningitis with Intracranial Hypertension	CASE DESCRIPTION: A 29-year-old patient experienced a violent headache during bodybuilding exercises. Brain magnetic resonance imaging revealed diffuse meningitis and a 38-mm necrotic pituitary adenoma. Meningoencephalitis was suspected but was ruled out by lumbar puncture. Rapid deterioration of the patient's condition led to coma and oxygen desaturation secondary to intracranial hypertension. I…	World Neurosurg
509	C. M. Frank, P. G. Nikkels, J. C. Harteman, I. C. van Haastert, M. J. Benders, C. Koopman-Esseboom, L. S. de Vries and F. Groenendaal	2016	Placental pathology and outcome after perinatal asphyxia and therapeutic hypothermia	OBJECTIVE: To assess the relationship between placental pathology, pattern of brain injury and neurodevelopmental outcome in term infants with perinatal asphyxia receiving therapeutic hypothermia. STUDY DESIGN: Studies were performed in 76 infants. Death or survival with impairments at 18 to 24 months was used as a composite adverse outcome. Multivariable analysis was performed. RESULTS: Among th…	J Perinatol
510	M. L. Espinoza, M. A. Brundler, S. U. Hasan, K. Mohammad, S. Momin, B. Al Shaikh and K. Yusuf	2022	Placental pathology as a marker of brain injury in infants with hypoxic ischemic encephalopathy	BACKGROUND: Hypoxic Ischemic Encephalopathy (HIE) can lead to devastating consequences for the affected infant. Although therapeutic cooling benefits infants with moderate and severe HIE, differentiating mild from moderate-severe HIE may be challenging. The placenta reflects the fetal intrauterine environment and may reveal underlying processes that affect brain injury. AIM: To describe placental…	Early Hum Dev
511	A. N. Massaro, Y. W. Wu, T. K. Bammler, B. Comstock, A. Mathur, R. C. McKinstry, T. Chang, D. E. Mayock, S. B. Mulkey, K. Van Meurs and S. Juul	2018	Plasma Biomarkers of Brain Injury in Neonatal Hypoxic-Ischemic Encephalopathy	OBJECTIVES: To evaluate plasma brain specific proteins and cytokines as biomarkers of brain injury in newborns with hypoxic-ischemic encephalopathy (HIE) and, secondarily, to assess the effect of erythropoietin (Epo) treatment on the relationship between biomarkers and outcomes. STUDY DESIGN: A study of candidate brain injury biomarkers was conducted in the context of a phase II multicenter rando…	J Pediatr
512	R. Li, J. K. Lee, R. B. Govindan, E. M. Graham, A. D. Everett, J. Perin, G. Vezina, A. Tekes, M. W. Chen, F. Northington, C. Parkinson, A. O'Kane, M. McGowan, C. Krein, T. Al-Shargabi, T. Chang and A. N. Massaro	2023	Plasma Biomarkers of Evolving Encephalopathy and Brain Injury in Neonates with Hypoxic-Ischemic Encephalopathy	OBJECTIVE: The objective of the study was to evaluate the relationship between a panel of candidate plasma biomarkers and (1) death or severe brain injury on magnetic resonance imaging (MRI) and (2) dysfunctional cerebral pressure autoregulation as a measure of evolving encephalopathy. STUDY DESIGN: Neonates with moderate-to-severe hypoxic-ischemic encephalopathy (HIE) at 2 level IV neonatal inte…	J Pediatr
513	T. Hifumi, Y. Kuroda, K. Kawakita, S. Yamashita, Y. Oda, K. Dohi and T. Maekawa	2016	Plasma Potassium Concentration on Admission Correlates with Neurologic Outcome in Traumatic Brain Injury Patients Treated with Targeted Temperature Management: A Post Hoc Analysis of a Multicenter Randomized Controlled Trial	BACKGROUND: Recent studies have focused on the association between plasma electrolytes, particularly potassium level and neurologic outcomes in patients with traumatic brain injury (TBI). We hypothesized that potassium level on admission is an indicator for initiation of targeted temperature management in patients with severe TBI. METHODS: We re-evaluated the Brain Hypothermia Study data based on…	World Neurosurg
514	E. Olah, L. Poto, Z. Rumbus, E. Pakai, A. A. Romanovsky, P. Hegyi and A. Garami	2021	POLAR Study Revisited: Therapeutic Hypothermia in Severe Brain Trauma Should Not Be Abandoned	The benefits of therapeutic hypothermia (TH) in severe traumatic brain injury (sTBI) have been long debated. In 2018, the POLAR study, a high-quality international trial, appeared to end the debate by showing that TH did not improve mortality in sTBI. However, the POLAR-based recommendation to abandon TH was challenged by different investigators. In our recent meta-analysis, we introduced the coo…	J Neurotrauma
515	K. M. Ottolini, S. K. Basu, N. Herrera, V. Govindan, S. Mashat, G. Vezina, M. Ridore, J. Bost, T. Chang and A. N. Massaro	2021	Positive fluid balance is associated with death and severity of brain injury in neonates with hypoxic-ischemic encephalopathy	OBJECTIVE: To investigate the association between fluid balance during therapeutic hypothermia (TH) and severity of brain injury on magnetic resonance imaging (MRI) in neonates with hypoxic-ischemic encephalopathy (HIE). STUDY DESIGN: This is a secondary analysis of data from a prospective observational study in neonates with HIE. Daily net positive fluid balance during TH was investigated for as…	J Perinatol
516	Z. Wang, C. Mascarenhas and X. Jia	2020	Positron Emission Tomography After Ischemic Brain Injury: Current Challenges and Future Developments	Positron emission tomography (PET) is widely used in clinical and animal studies, along with the development of diverse tracers. The biochemical characteristics of PET tracers may help uncover the pathophysiological consequences of cardiac arrest (CA) and ischemic stroke, which include cerebral ischemia and reperfusion, depletion of oxygen and glucose, and neuroinflammation. PubMed was searched f…	Transl Stroke Res
517	L. Dalessio	2020	Post-Cardiac Arrest Syndrome	More than 356 000 out-of-hospital cardiac arrests occur in the United States annually. Complications involving post-cardiac arrest syndrome occur because of ischemic-reperfusion injury to the brain, lungs, heart, and kidneys. Post-cardiac arrest syndrome is a clinical state that involves global brain injury, myocardial dysfunction, macrocirculatory dysfunction, increased vulnerability to infectio…	AACN Adv Crit Care
518	J. Penketh and J. P. Nolan	2023	Post-Cardiac Arrest Syndrome	Post-cardiac arrest syndrome (PCAS) is a multicomponent entity affecting many who survive an initial period of resuscitation following cardiac arrest. This focussed review explores some of the strategies for mitigating the effects of PCAS following the return of spontaneous circulation. We consider the current evidence for controlled oxygenation, strategies for blood-pressure targets, the timing …	J Neurosurg Anesthesiol
519	N. Mai, K. Miller-Rhodes, S. Knowlden and M. W. Halterman	2019	The post-cardiac arrest syndrome: A case for lung-brain coupling and opportunities for neuroprotection	Systemic inflammation and multi-organ failure represent hallmarks of the post-cardiac arrest syndrome (PCAS) and predict severe neurological injury and often fatal outcomes. Current interventions for cardiac arrest focus on the reversal of precipitating cardiac pathologies and the implementation of supportive measures with the goal of limiting damage to at-risk tissue. Despite the widespread use …	J Cereb Blood Flow Metab
520	J. H. Huang, T. J. Wang, S. F. Wu, C. Y. Liu and J. Y. Fan	2022	Post-craniotomy fever and its associated factors in patients with traumatic brain injury	BACKGROUND: Fever frequently occurs in patients with traumatic brain injury and can cause secondary damage to the brain. Critical care nurses play essential roles in assessing and managing fever in these patients. AIM: The study aimed to (a) examine the fever causes in and condition of neurosurgical patients with traumatic brain injury in intensive care, (b) identify the factors associated with f…	Nurs Crit Care
521	D. Schober, N. Schwendener, W. D. Zech and C. Jackowski	2017	Post-mortem CT: Hounsfield unit profiles obtained in the lungs with respect to the cause of death assessment	Segmentation of the lungs using post-mortem computed tomography (PMCT) data was so far not feasible due to post-mortem changes such as internal livores. Recently, an Osirix plug-in has been developed allowing automatically segmenting lungs also in PMCT data. The aim of this study was to investigate if the Hounsfield unit (HU) profiles obtained in PMCT data of the segmented lung tissue present wit…	Int J Legal Med
522	A. Lybeck, H. Friberg, N. Nielsen, M. Rundgren, S. Ullén, H. Zetterberg, K. Blennow, T. Cronberg and E. Westhall	2021	Postanoxic electrographic status epilepticus and serum biomarkers of brain injury	AIM: To explore if electrographic status epilepticus (ESE) after cardiac arrest causes additional secondary brain injury reflected by serum levels of two novel biomarkers of brain injury: neurofilament light chain (NfL) originating from neurons and glial fibrillary acidic protein (GFAP) from glial cells. METHODS: Simplified continuous EEG (cEEG) and serum levels of NfL and GFAP, sampled at 24, 48…	Resuscitation
523	J. C. Rittenberger, A. A. Doshi and J. C. Reynolds	2015	Postcardiac Arrest Management	Cardiac arrest afflicts more than 300,000 persons annually in North America alone. Advances in systematic, regimented postresuscitation care have lowered mortality and improved neurologic outcomes in select cohorts of patients over the last decade. Postcardiac arrest care now comprises its own link in the chain of survival. For most patients, high-quality postcardiac arrest care begins in the Eme…	Emerg Med Clin North Am
524	C. Cavallo, M. Labib, S. Gandhi, L. B. Moreira, J. Mascitelli and M. T. Lawton	2020	Posterior Inferior Cerebellar Artery (PICA) Reanastomosis After Excision of a Ruptured p2-PICA Aneurysm: 2-Dimensional Operative Video	Posterior inferior cerebellar artery (PICA) aneurysms have an increased tendency towards a fusiform morphology precluding primary clip reconstruction. The management of these complex aneurysms might require cerebral revascularization to preserve flow in a distal PICA territory. This video illustrates a case of a ruptured p2-PICA aneurysm excision followed by a PICA reanastomosis. A 54-yr-old male…	Oper Neurosurg (Hagerstown)
525	G. Egoryan, R. Murguia-Fuentes, M. Agab, N. Abou-Ghanem, M. A. Yanez-Bello, B. Pyakuryal, D. P. Trelles-Garcia, R. Ibrahim, D. Filipiuk, A. Gidron and G. Rodriguez-Nava	2021	Posterior reversible encephalopathy syndrome in a patient with Richter's syndrome on combination DA-R-EPOCH chemotherapy regimen: a case report	BACKGROUND: Posterior reversible encephalopathy syndrome (PRES) is a clinical-radiologic entity characterized by headaches, altered mental status, seizures, visual loss, and a characteristic imaging pattern in brain magnetic resonance images. The exact etiology and pathogenesis of this condition are not yet fully elucidated. CASE PRESENTATION: A 72-year-old White man presented with 2 weeks of low…	J Med Case Rep
526	D. Szöllősi, L. Tóth and M. Kálmán	2018	Postmortem immunohistochemical alterations following cerebral lesions: A possible pathohistological importance of the β-dystroglycan immunoreactivity	The frequency of cerebrovascular injuries raises the importance of their immunohistological investigation in postmortem materials. Most injuries involve the impairment of the blood-brain barrier. The barrier is maintained by the glio-vascular connections which break up following injuries. Some immunohistochemical alterations may refer to the impairment of the gliovascular connections. Laminin and…	Neuropathology
527	T. Michiue, T. Ishikawa, O. Kawamoto, J. H. Chen, Q. Wang, B. L. Zhu and H. Maeda	2013	Postmortem serum levels of amylase and gamma glutamyl transferase (GGT) as markers of systemic tissue damage in forensic autopsy	Serum amylase (AMY) and gamma glutamyl transferase (GGT) are routine clinical markers for investigating pancreatic and hepatobiliary disorders, respectively, but are also increased in systemic deterioration following critical trauma and diseases. The present study investigated the postmortem levels in bilateral cardiac blood of medicolegal autopsy cases without decomposition (n=163), excluding th…	Leg Med (Tokyo)
528	T. Ishikawa, O. Inamori-Kawamoto, L. Quan, T. Michiue, J. H. Chen, Q. Wang, B. L. Zhu and H. Maeda	2014	Postmortem urinary catecholamine levels with regard to the cause of death	Previous studies suggested that serum catecholamines are useful for investigating stress responses in the death process. The present study analyzed postmortem urinary adrenaline (Ad), noradrenaline (Nad) and dopamine (DA) in serial forensic autopsy cases (n=199: 154 males and 45 females; age >9years; survival time <0.5-168h; within 10days postmortem) to investigate the differences among the cause…	Leg Med (Tokyo)
529	R. G. Geocadin, E. Wijdicks, M. J. Armstrong, M. Damian, S. A. Mayer, J. P. Ornato, A. Rabinstein, J. I. Suarez, M. T. Torbey, R. M. Dubinsky and J. Lazarou	2017	Practice guideline summary: Reducing brain injury following cardiopulmonary resuscitation: Report of the Guideline Development, Dissemination, and Implementation Subcommittee of the American Academy of Neurology	OBJECTIVE: To assess the evidence and make evidence-based recommendations for acute interventions to reduce brain injury in adult patients who are comatose after successful cardiopulmonary resuscitation. METHODS: Published literature from 1966 to August 29, 2016, was reviewed with evidence-based classification of relevant articles. RESULTS AND RECOMMENDATIONS: For patients who are comatose in who…	Neurology
530	W. Qiu, M. Chen, X. Wang, W. Qiu, M. Chen and X. Wang	2022	Pre-hospital mild therapeutic hypothermia for patients with severe traumatic brain injury	BACKGROUND: We aimed to assess the effects of pre-hospital mild therapeutic hypothermia (MTH) on patients with severe traumatic brain injury (sTBI). METHODS: Eighty-six patients with sTBI were prospectively enrolled into the pre-hospital MTH group and the late MTH group (initiated in hospital). Patients in the pre-hospital MTH group were maintained at a tympanic temperature of 33°C-35°C before ad…	Brain Inj
531	T. Maekawa, K. Kaneda, R. Tsuruta, Y. Kuroda, K. Nagao, H. Rinka, T. Takahashi, H. Yokota, S. I. Shirai, M. Hase, J. Kotani and S. Endo	2020	Precision and Safety of an Intravascular Temperature Management System for Postcardiac Arrest Syndrome Patients: A Multicenter Clinical Trial (COOL-ARREST JP)	Rapid induction and maintaining a target temperature of 32.0-36.0°C within a narrow range for <24 hours are essential, but those are very hard to perform in postcardiac arrest syndrome (PCAS) patients. We investigated the usability of an intravascular temperature management (IVTM) system with neurolept-anesthesia (NLA; droperidol and fentanyl). Single-arm, prospective multicenter trial was carrie…	Ther Hypothermia Temp Manag
532	R. A. Stetler, R. K. Leak, Y. Gan, P. Li, F. Zhang, X. Hu, Z. Jing, J. Chen, M. J. Zigmond and Y. Gao	2014	Preconditioning provides neuroprotection in models of CNS disease: paradigms and clinical significance	Preconditioning is a phenomenon in which brief episodes of a sublethal insult induce robust protection against subsequent lethal injuries. Preconditioning has been observed in multiple organisms and can occur in the brain as well as other tissues. Extensive animal studies suggest that the brain can be preconditioned to resist acute injuries, such as ischemic stroke, neonatal hypoxia/ischemia, sur…	Prog Neurobiol
533	C. C. Tung, J. F. Yu and S. J. Lan	2018	Predictability of successful trans-arterial embolization in pelvic fracture bleeding based on patient initial presentation	BACKGROUND: Pelvic fracture bleeding generally leads to hemorrhagic shock. Trans-arterial embolization (TAE) is regarded as the most useful treatment; however, the initial presentation of the patient can impact the effectiveness of TAE for pelvic fracture bleeding. The aim of this retrospective study is to explore whether the patient data at the initial presentation can predict the success of TAE…	Am J Emerg Med
534	H. Liu, Q. Chang, H. Zhang and C. Yu	2017	Predictors of Adverse Outcome and Transient Neurological Dysfunction Following Aortic Arch Replacement in 626 Consecutive Patients in China	BACKGROUND: Early mortality and cerebral injury are severe complications of aortic arch surgery, but data from Asian countries are scarce. We reviewed the results of patients who underwent aortic arch replacement with deep hypothermic circulatory arrest (DHCA) and antegrade selective cerebral perfusion (ASCP) at our institution to analyse pre- and intraoperative predictors of early death and neur…	Heart Lung Circ
535	P. Udekwu, R. Vincent, D. Petrarca, M. Farrell and S. Roy	2019	Predictors of Futility in Near-Hanging and Therapeutic Hypothermia	Favorable neurologic outcomes have been reported in near-hanging (NH) victims treated with therapeutic hypothermia (TH), but variable methods and small samples sizes limit interpretability. This study examines the relationship between clinical predictors, TH, and outcomes in NH patients. A risk profile was created by examining relationships between variables. Categorical predictors were assessed …	Ther Hypothermia Temp Manag
536	A. T. Hale, K. Pekala, B. Theobald, K. Kelly, M. Wolf, J. C. Wellons, T. Le and C. N. Shannon	2018	Predictors of post-discharge seizures in children with traumatic brain injury	PURPOSE: In traumatic brain injury (TBI), hyperglycemia and hypothermia are thought to be associated with poor outcomes, but have not been systematically studied in children. Thus, our aim was to evaluate whether serum glucose and temperature at admission, among other clinical variables, were associated with need for post hospital-discharge seizure medication in children diagnosed with TBI. METHO…	Childs Nerv Syst
537	O. Hochwald, M. Jabr, H. Osiovich, S. P. Miller, P. J. McNamara and P. M. Lavoie	2014	Preferential cephalic redistribution of left ventricular cardiac output during therapeutic hypothermia for perinatal hypoxic-ischemic encephalopathy	OBJECTIVE: To determine the relationship between left ventricular cardiac output (LVCO), superior vena cava (SVC) flow, and brain injury during whole-body therapeutic hypothermia. STUDY DESIGN: Sixteen newborns with moderate or severe hypoxic-ischemic encephalopathy were studied using echocardiography during and immediately after therapeutic hypothermia. Measures were also compared with 12 health…	J Pediatr
538	D. Kruber, T. Hierl, H. M. Doerfler, H. Huempfner-Hierl and M. Krause	2018	Preforming of polydioxanone sheets for orbital wall fractures - A technical note	INTRODUCTION: Polydioxanone (PDS) sheets are commonly used in the treatment of orbital wall fractures. A potential drawback of PDS is that it may be difficult to adapt to the anatomy of the orbital walls. Therefore a study was conceived to test the feasibility of preforming PDS sheets. MATERIAL AND METHODS: PDS sheet material was water-heated and preformed using a template based on a statistical …	J Craniomaxillofac Surg
539	S. Tohme, C. Delhumeau, M. Zuercher, G. Haller and B. Walder	2014	Prehospital risk factors of mortality and impaired consciousness after severe traumatic brain injury: an epidemiological study	BACKGROUND: Severe traumatic brain injury (TBI) is a significant health concern and a major burden for society. The period between trauma event and hospital admission in an emergency department (ED) could be a determinant for secondary brain injury and early survival. The aim was to investigate the relationship between prehospital factors associated with secondary brain injury (arterial hypotensi…	Scand J Trauma Resusc Emerg Med
540	J. E. Reznik, E. Biros, A. C. Lamont, Y. Sacher, O. Kibrik, S. Milanese, S. Gordon and M. P. Galea	2017	A preliminary investigation on the effect of extracorporeal shock wave therapy as a treatment for neurogenic heterotopic ossification following traumatic brain injury. Part I: Effects on pain	INTRODUCTION: Neurogenic heterotopic ossification (NHO) is a complication of a neurological injury following traumatic brain injury (TBI) and may be present around major synovial joints. It is often accompanied by severe pain, which may lead to limitation in activities of daily living. Currently, a common intervention for NHO is surgery, which has been reported to carry many additional risks. Thi…	Brain Inj
541	J. E. Reznik, E. Biros, Y. Sacher, O. Kibrik, S. Milanese, S. Gordon and M. P. Galea	2017	A preliminary investigation on the effect of extracorporeal shock wave therapy as a treatment for neurogenic heterotopic ossification following traumatic brain injury. Part II: Effects on function	INTRODUCTION: Neurogenic heterotopic ossification (NHO) occurs as a complication of traumatic brain injury (TBI). Management of clinically significant NHO remains variable. Complications of mature NHO include limitation of mobility. The effect of the extracorporeal shock wave therapy (ESWT) on range of motion at hip and knee, and function in patients with TBI with chronic NHO was investigated. ME…	Brain Inj
542	J. Congeni, T. Murray, P. Kline, R. Bouhenni, D. Morgan, C. Liebig, A. Lesak and N. L. McNinch	2022	Preliminary Safety and Efficacy of Head and Neck Cooling Therapy After Concussion in Adolescent Athletes: A Randomized Pilot Trial	OBJECTIVE: To determine the safety and efficacy of head and neck cooling when applied up to 8 days after concussion among adolescent athletes. DESIGN: A randomized nonblinded pilot trial. SETTING: Sports Medicine Clinic in a tertiary hospital. PATIENTS: Adolescent athletes aged 12 to 17 years diagnosed with a concussion within 1 week of injury. INTERVENTIONS AND MAIN OUTCOME MEASURES: The control…	Clin J Sport Med
543	B. L. Rosario, C. M. Horvat, S. R. Wisniewski, M. J. Bell, A. Panigrahy, G. Zuccoli, S. Narayanan, G. K. Balasubramani, S. R. Beers and P. D. Adelson	2018	Presenting Characteristics Associated With Outcome in Children With Severe Traumatic Brain Injury: A Secondary Analysis From a Randomized, Controlled Trial of Therapeutic Hypothermia	OBJECTIVES: To identify injury patterns and characteristics associated with severe traumatic brain injury course and outcome, within a well-characterized cohort, which may help guide new research and treatment initiatives. DESIGN: A secondary analysis of a phase 3, randomized, controlled trial that compared therapeutic hypothermia versus normothermia following severe traumatic brain injury in chi…	Pediatr Crit Care Med
544	S. Sterkel, A. Akinyemi, M. A. Sanchez-Gonzalez and G. Michel	2017	Preserving brain function in a comatose patient with septic hyperpyrexia (41.6 °C): a case report	BACKGROUND: Pyrexia is a physiological response through which the immune system responds to infectious processes. Hyperpyrexia is known to be neurodegenerative leading to brain damage. Some of the neurotoxic effects of hyperpyrexia on the brain include seizures, decreased cognitive speed, mental status changes, coma, and even death. In the clinical management of hyperpyrexia, the goal is to treat…	J Med Case Rep
545	D. Ophelders, R. Gussenhoven, L. Klein, R. K. Jellema, R. J. J. Westerlaken, M. C. Hütten, J. Vermeulen, G. Wassink, A. J. Gunn and T. Wolfs	2020	Preterm Brain Injury, Antenatal Triggers, and Therapeutics: Timing Is Key	With a worldwide incidence of 15 million cases, preterm birth is a major contributor to neonatal mortality and morbidity, and concomitant social and economic burden Preterm infants are predisposed to life-long neurological disorders due to the immaturity of the brain. The risks are inversely proportional to maturity at birth. In the majority of extremely preterm infants (<28 weeks' gestation), pe…	Cells
546	M. Nabetani, T. Mukai and H. Shintaku	2022	Preventing Brain Damage from Hypoxic-Ischemic Encephalopathy in Neonates: Update on Mesenchymal Stromal Cells and Umbilical Cord Blood Cells	Neonatal hypoxic-ischemic encephalopathy (HIE) causes permanent motor deficit "cerebral palsy (CP)," and may result in significant disability and death. Therapeutic hypothermia (TH) had been established as the first effective therapy for neonates with HIE; however, TH must be initiated within the first 6 hours after birth, and the number needed to treat is from 9 to 11 to prevent brain damage fro…	Am J Perinatol
547	N. Yates, A. J. Gunn, L. Bennet, S. K. Dhillon and J. O. Davidson	2021	Preventing Brain Injury in the Preterm Infant-Current Controversies and Potential Therapies	Preterm birth is associated with a high risk of morbidity and mortality including brain damage and cerebral palsy. The development of brain injury in the preterm infant may be influenced by many factors including perinatal asphyxia, infection/inflammation, chronic hypoxia and exposure to treatments such as mechanical ventilation and corticosteroids. There are currently very limited treatment opti…	Int J Mol Sci
548	S. J. Warrillow and R. Bellomo	2014	Preventing cerebral oedema in acute liver failure: the case for quadruple-H therapy	Severe cerebral oedema is a life-threatening complication of acute liver failure. Hyperammonaemia and cerebral hyperaemia are major contributing factors. A multimodal approach, which incorporates hyperventilation, haemodiafiltration, hypernatraemia and hypothermia (quadruple-H therapy), may prevent or attenuate severe cerebral oedema. This approach is readily administered by critical care clinici…	Anaesth Intensive Care
549	L. Li, H. Tan, Z. Zou, J. Gong, J. Zhou, N. Peng, L. Su, M. Maegele, D. Cai and Z. Gu	2020	Preventing necroptosis by scavenging ROS production alleviates heat stress-induced intestinal injury	Background: Worldwide heat stroke incidence has increased in recent years and is associated with high morbidity and mortality. Therefore, it is critical to identify mechanisms that mediate heat stroke. Previous studies suggested that damage to the small intestine may be a major factor in heat stroke-related morbidity and mortality. However, the mechanism underlying heat stroke related small intes…	Int J Hyperthermia
550	M. Bryhn	2015	Prevention of Sports Injuries by Marine Omega-3 Fatty Acids	Sport injuries are common and costly for the professional athlete, the "weekend warrior," and the community. Acute injuries are treated according to current guidelines with the aim of bringing the athlete back into the arena. These guidelines have not taken into account new scientific results of the inflammatory process following a trauma. The 4 hallmarks of inflammation, namely, pain, swelling, …	J Am Coll Nutr
551	J. Kaczynski	2013	Prevention of tissue hypoperfusion in the trauma patient: initial management	This article outlines the challenges of identification and management of tissue hypoperfusion as a consequence of haemorrhagic shock in civilian polytrauma cases. It also describes damage resuscitation, but does not cover specific trauma cases such as pregnancy, burns, head injuries, children and elderly trauma.	Br J Hosp Med (Lond)
552	S. J. Tsai	2020	Preventive potential of low intensity pulsed ultrasound for chronic traumatic encephalopathy after repetitive head collisions in contact sports	Chronic traumatic encephalopathy (CTE), a disease process well-recognized in boxers, American football players and military personnel, is a progressive neurodegenerative disease caused by repetitive blows to the head. Subjects with CTE can have a wide range of emotional, cognitive and physical symptoms. The cognitive group patients had a significantly higher probability of developing dementia in …	Med Hypotheses
553	M. Czosnyka, J. D. Pickard and L. A. Steiner	2017	Principles of intracranial pressure monitoring and treatment	Intracranial pressure (ICP) is governed by volumes of intracranial blood, cerebrospinal fluid, and brain tissue. Expansion of any of these volumes will trigger compensatory changes in the other compartments, resulting in initially limited change in ICP. Due to the rigid skull, once compensatory mechanisms are exhausted, ICP rises very rapidly. Intracranial hypertension is associated with unfavora…	Handb Clin Neurol
554	S. Jafarpour, S. J. Nassiri, A. Bidari, M. Chardoli and V. Rahimi-Movaghar	2015	Principles of primary survey and resuscitation in cases of pediatric trauma	Trauma is a common cause of death and disability in children. Proper approach to pediatric trauma involves adherence to ABCDE sequence in the primary survey and resuscitation in order to promptly recognize and manage life-threatening conditions immediately. This readily reviewed sequence includes A: establishment and maintenance of a patent airway while maintaining cervical spine immobilization; …	Acta Med Iran
555	E. Prasetyo, A. Asadul Islam, M. Hatta, D. Widodo and I. Pattelongi	2017	The Profile of MMP-9, MMP-9 mRNA Expression, -1562 C/T Polymorphism and Outcome in High-risk Traumatic Brain Injury: The Effect of Therapeutic Mild Hypothermia	The aim of this study was to investigate the effect of mild hypothermia therapy (34-36°C) and the alterations of matrix metalloproteinase-9 (MMP-9) in 20 patients with high-risk traumatic brain injury (TBI). The neurologic status and outcome were assessed using Full Outline of UnResponsiveness (FOUR) score and Glasgow Coma Scale (GCS). A prospective randomized control study involved patients with…	Neurol Med Chir (Tokyo)
556	R. D. Stevens and R. Sutter	2013	Prognosis in severe brain injury	BACKGROUND: The prediction of neurologic outcome is a fundamental concern in the resuscitation of patients with severe brain injury. OBJECTIVE: To provide an evidence-based update on neurologic prognosis following traumatic brain injury and hypoxic-ischemic encephalopathy after cardiac arrest. DATA SOURCE: Search of the PubMed database and manual review of bibliographies from selected articles to…	Crit Care Med
557	Y. M. Seo, S. A. Im, I. K. Sung and Y. A. Youn	2020	The prognosis of brain magnetic resonance imaging injury pattern for outcomes of hypothermia-treated infants	Magnetic resonance imaging (MRI) can be a tool that allows the observation of structural injury patterns after cooling. The aim of this study was to determine the early pattern of brain injury in the MRIs of infants with hypoxic ischemic encephalopathy (HIE) after cooling and to search for any clinical factors related to abnormal MRI findings.The study retrospectively recruited 118 infants who we…	Medicine (Baltimore)
558	H. Lin, G. M. Lema and P. Yoganathan	2016	PROGNOSTIC INDICATORS OF VISUAL ACUITY AFTER OPEN GLOBE INJURY AND RETINAL DETACHMENT REPAIR	PURPOSE: To identify prognostic indicators of postoperative visual acuity and retinal detachment (RD) in open globe injuries. METHODS: Retrospective review of 50 adult open globe injuries between September 2011 and March 2014. Hierarchical multivariable regression was used to evaluate relationships among injury characteristics, postoperative visual acuity, and RD after age adjustment. RESULTS: Me…	Retina
559	G. Wassink, S. Harrison, S. Dhillon, L. Bennet and A. J. Gunn	2022	Prognostic Neurobiomarkers in Neonatal Encephalopathy	Therapeutic hypothermia (TH) is now a standard treatment for infants with moderate-to-severe neonatal encephalopathy (NE), and improves brain damage on neuroimaging and neurodevelopmental outcomes. Critically, for effective neuroprotection, hypothermia should be started within 6 h from birth. There is compelling evidence to suggest that a proportion of infants with mild NE have material risk of d…	Dev Neurosci
560	N. Bunya, W. Aisaka, K. Miyata, E. Narimatsu, S. Yamashita, Y. Kuroda, H. Kobata, T. Kaneko, M. Fujita, K. Dohi, Y. Oda and T. Maekawa	2020	Prognostic Significance of the Difference Between Mixed and Jugular Venous Oxygen Saturation After Severe Traumatic Brain Injury: A Post Hoc Analysis of the Brain Hypothermia Study	BACKGROUND: In patients postcardiac arrest, it has been reported that the small value of the difference between mixed venous oxygen saturation (Svo(2)) and jugular venous oxygen saturation (Sjvo(2)) is associated with poor neurologic outcome. However, the importance of the difference between mixed venous oxygen saturation and jugular venous oxygen saturation (ΔSo(2) [v - jv]) remains unknown in s…	World Neurosurg
561	W. Muhlhofer and J. P. Szaflarski	2018	Prognostic Value of EEG in Patients after Cardiac Arrest-An Updated Review	PURPOSE OF REVIEW: This paper aims to review and summarize the key contributions of EEG to prognostication after cardiac arrest (CA). RECENT FINDINGS: While there are more EEG patterns predicting poor than good outcome, even EEG patterns previously considered to be "very malignant" may result in survival with a meaningful neurological outcome depending on their underlying etiology as well as the …	Curr Neurol Neurosci Rep
562	A. Feldman, N. A. Freedberg, D. Antonelli, E. Rozner and Y. Turgeman	2021	Prognostic Value of J (Osborn) Waves on Surface Electrocardiogram Tracing during Therapeutic Hypothermia in Out-of-Hospital Cardiac Arrest Survivors (JOW trial)	BACKGROUND: Patients admitted to the hospital after successful resuscitation from sudden cardiac death (SCD) are treated with therapeutic hypothermia (TH) to facilitate brain preservation. The prognostic significance of J (Osborn) waves (JOW) in the 12 leads electrocardiogram in this setting has not been elucidated as yet. OBJECTIVES: To ascertain retrospectively the prognostic significance of JO…	Isr Med Assoc J
563	H. Friberg and T. Cronberg	2013	Prognostication after cardiac arrest	The best predictor of good outcome after cardiac arrest is awakening from coma. The longer it takes to regain consciousness, the greater the risk of permanent brain injury. A reliable neurological assessment could previously be performed on day 3 after arrest; absence of or a stereotypic motor reaction to pain and absence of cranial nerve reflexes were reliable predictors of poor outcome, but thi…	Best Pract Res Clin Anaesthesiol
564	J. Horn, T. Cronberg and F. S. Taccone	2014	Prognostication after cardiac arrest	PURPOSE OF REVIEW: The prognosis of patients with postanoxic coma (PAC) after cardiac arrest is a challenging task for clinicians. The need for early and accurate prognostic predictors is crucial. Treatment with therapeutic hypothermia and sedation alters the reliability of neurological examination. Considering the extensive literature existing on this topic, we aimed to provide a practical appro…	Curr Opin Crit Care
565	T. Maekawa, S. Yamashita, S. Nagao, N. Hayashi and Y. Ohashi	2015	Prolonged mild therapeutic hypothermia versus fever control with tight hemodynamic monitoring and slow rewarming in patients with severe traumatic brain injury: a randomized controlled trial	Although mild therapeutic hypothermia is an effective neuroprotective strategy for cardiac arrest/resuscitated patients, and asphyxic newborns, recent randomized controlled trials (RCTs) have equally shown good neurological outcome between targeted temperature management at 33 °C versus 36 °C, and have not shown consistent benefits in patients with traumatic brain injury (TBI). We aimed to determ…	J Neurotrauma
566	S. Monteiro and A. Meireles	2018	Prophylactic Chorioretinectomy in Open Ocular Trauma: A Series of 36 Eyes	PURPOSE: The aim of this paper was to report the outcomes of prophylactic chorioretinectomy in open-globe injuries where a foreign body penetrated the choroid or perforated the globe. METHODS: We conducted a retrospective, consecutive, noncomparative, and descriptive study of patients registered in the ocular trauma database between January 2006 and December 2014, who underwent vitrectomy with ch…	Ophthalmologica
567	N. Engrand, A. Pharaboz and V. Dinkelacker	2019	Prophylactic Hypothermia for Severe Traumatic Brain Injury		Jama
568	D. J. Cooper, A. D. Nichol and C. McArthur	2019	Prophylactic Hypothermia for Severe Traumatic Brain Injury-Reply		Jama
569	V. Vermeersch and O. Huet	2019	Prophylactic hypothermia for traumatic brain injury patients: It is not cool to be cooled		Anaesth Crit Care Pain Med
570	G. Piazza, B. Hohlfelder, M. R. Jaff, K. Ouriel, T. C. Engelhardt, K. M. Sterling, N. J. Jones, J. C. Gurley, R. Bhatheja, R. J. Kennedy, N. Goswami, K. Natarajan, J. Rundback, I. R. Sadiq, S. K. Liu, N. Bhalla, M. L. Raja, B. S. Weinstock, J. Cynamon, F. F. Elmasri, M. J. Garcia, M. Kumar, J. Ayerdi, P. Soukas, W. Kuo, P. Y. Liu and S. Z. Goldhaber	2015	A Prospective, Single-Arm, Multicenter Trial of Ultrasound-Facilitated, Catheter-Directed, Low-Dose Fibrinolysis for Acute Massive and Submassive Pulmonary Embolism: The SEATTLE II Study	OBJECTIVES: This study conducted a prospective, single-arm, multicenter trial to evaluate the safety and efficacy of ultrasound-facilitated, catheter-directed, low-dose fibrinolysis, using the EkoSonic Endovascular System (EKOS, Bothell, Washington). BACKGROUND: Systemic fibrinolysis for acute pulmonary embolism (PE) reduces cardiovascular collapse but causes hemorrhagic stroke at a rate exceedin…	JACC Cardiovasc Interv
571	J. A. Davis and J. W. Grau	2023	Protecting the injured central nervous system: Do anesthesia or hypothermia ameliorate secondary injury?	Traumatic injury to the central nervous system (CNS) and stroke initiate a cascade of processes that expand the area of tissue loss. The current review considers recent studies demonstrating that the induction of an anesthetic state or cooling the affected tissue (hypothermia) soon after injury can have a therapeutic effect. We first provide an overview of the neurobiological processes that fuel …	Exp Neurol
572	P. Stammet, J. Dankiewicz, N. Nielsen, F. Fays, O. Collignon, C. Hassager, M. Wanscher, J. Undèn, J. Wetterslev, T. Pellis, A. Aneman, J. Hovdenes, M. P. Wise, G. Gilson, D. Erlinge, J. Horn, T. Cronberg, M. Kuiper, J. Kjaergaard, Y. Gasche, Y. Devaux and H. Friberg	2017	Protein S100 as outcome predictor after out-of-hospital cardiac arrest and targeted temperature management at 33 °C and 36 °C	BACKGROUND: We aimed to investigate the diagnostic performance of S100 as an outcome predictor after out-of-hospital cardiac arrest (OHCA) and the potential influence of two target temperatures (33 °C and 36 °C) on serum levels of S100. METHODS: This is a substudy of the Target Temperature Management after Out-of-Hospital Cardiac Arrest (TTM) trial. Serum levels of S100 were measured a posteriori…	Crit Care
573	A. Nichol, D. Gantner, J. Presneill, L. Murray, T. Trapani, S. Bernard, P. Cameron, G. Capellier, A. Forbes, C. McArthur, L. Newby, S. Rashford, J. V. Rosenfeld, T. Smith, M. Stephenson, D. Varma, T. Walker, S. Webb and D. J. Cooper	2015	Protocol for a multicentre randomised controlled trial of early and sustained prophylactic hypothermia in the management of traumatic brain injury	INTRODUCTION: Traumatic brain injury (TBI) is a leading cause of death and disability worldwide. Prophylactic hypothermia is effective in laboratory models, but clinical studies to date have been inconclusive, partly because of methodological limitations. Our Prophylactic Hypothermia Trial to Lessen Traumatic Brain Injury (POLAR) randomised controlled trial is currently underway comparing early, …	Crit Care Resusc
574	V. Rass, D. Solari, B. Ianosi, M. Gaasch, M. Kofler, A. J. Schiefecker, J. P. Miroz, P. Morelli, C. Thomé, R. Beer, B. Pfausler, M. Oddo and R. Helbok	2019	Protocolized Brain Oxygen Optimization in Subarachnoid Hemorrhage	BACKGROUND: Brain tissue hypoxia (P(bt)O(2) < 20 mmHg) is common after subarachnoid hemorrhage (SAH) and associated with poor outcome. Recent data suggest that brain oxygen optimization is feasible and reduces the time spent with P(bt)O(2) < 20 mmHg from 45 to 16% in patients with severe traumatic brain injury. Here, we intended to quantify the brain tissue hypoxia burden despite implementation o…	Neurocrit Care
575	A. V. Oshorov, K. A. Popugaev, I. A. Savin, A. G. Gavrilov, A. D. Kravchuk and A. A. Potapov	2015	Prх-monitoring based decision-making about decompressive craniectomy in a patient with severe traumatic brain injury. A case report	The presented case illustrates a new approach to making a decision about decompressive craniectomy in the patient with sever traumatic brain injury and intracranial hypertension. The approach is based on continuous assessment of cerebral autoregulation using Prx-monitoring in addition to monitoring of intracranial pressure and cerebral perfusion pressure. Prx-monitoring enables timely detection o…	Zh Vopr Neirokhir Im N N Burdenko
576	P. Kuperman, Y. Granovsky, M. Granot, H. Bahouth, S. Fadel, G. Hyams, H. Ben Lulu, O. Aspis, R. Salame, J. Begal, D. Hochstein, S. Grunner, L. Honigman, M. Reshef, E. Sprecher, N. Bosak, M. Sterling and D. Yarnitsky	2018	Psychophysic-psychological dichotomy in very early acute mTBI pain: A prospective study	OBJECTIVE: To characterize the pain-related somatosensory and psychological presentation of very early acute patients with a mild traumatic brain injury (mTBI). METHODS: Patients with an mTBI participated in a prospective observational study undergoing clinical, psychophysic, and psychological assessment within 72 hours after the accident. Healthy controls underwent similar protocol. RESULTS: One…	Neurology
577	A. Regnier, C. Landrevie, M. C. Robin, D. Einsweiler, J. Y. Douet and I. Raymond-Letron	2023	Pyogenic granuloma of the cornea in a pony: Uncommon complication of corneal wound healing	A 6-year-old miniature Shetland pony mare was referred for evaluation of a left corneal mass, which developed from the healing tissue of a corneal traumatic ulceration that had occurred 4 weeks previously. On gross examination, a spherical, smooth-surfaced, and pink-colored lesion of about 1 cm in diameter was protruding from the left palpebral fissure. Ophthalmic examination revealed that it was…	Vet Ophthalmol
578	H. Van Deynse, W. Cools, B. Depreitere, I. Hubloue, C. I. Kazadi, E. Kimpe, M. Moens, K. Pien, G. Van Belleghem and K. Putman	2022	Quantifying injury severity for traumatic brain injury with routinely collected health data	BACKGROUND: Routinely collected health data (RCHD) offers many opportunities for traumatic brain injury (TBI) research, in which injury severity is an important factor. OBJECTIVE: The use of clinical injury severity indices in a context of RCHD is explored, as are alternative measures created for this specific purpose. To identify useful scales for full body injury severity and TBI severity this …	Injury
579	M. T. Eldehni, A. Odudu and C. W. McIntyre	2015	Randomized clinical trial of dialysate cooling and effects on brain white matter	Hemodialysis is associated with significant circulatory stress that could produce recurrent and cumulative ischemic insults to multiple organs, such as the brain. We aimed to characterize hemodialysis-induced brain injury by longitudinally studying the effects of hemodialysis on brain white matter microstructure and further examine if the use of cooled dialysate could provide protection against h…	J Am Soc Nephrol
580	F. U. Ahmad, R. M. Starke, R. J. Komotar and E. S. Connolly	2016	A Randomized Clinical Trial of Hypothermia as a Preferred Second-Line Treatment for Elevated Intracranial Pressure After Traumatic Brain Injury		Neurosurgery
581	X. Sun, H. Yang, X. Li, Y. Wang, C. Zhang, Z. Song and Z. Pan	2018	Randomized controlled trial of moderate hypothermia versus deep hypothermia anesthesia on brain injury during Stanford A aortic dissection surgery	This study aimed to compare the effects of moderate versus deep hypothermia anesthesia for Stanford A aortic dissection surgery on brain injury. A total of 82 patients who would undergo Stanford A aortic dissection surgery were randomized into two groups: moderate hypothermia group (MH, n = 40, nasopharyngeal temperature 25 °C, and rectal temperature 28 °C) and deep hypothermia group (DH, n = 42,…	Heart Vessels
582	S. Sinha, A. Raheja, N. Samson, K. Goyal, S. Bhoi, A. Selvi, P. Sharma and B. S. Sharma	2017	A randomized placebo-controlled trial of progesterone with or without hypothermia in patients with acute severe traumatic brain injury	OBJECTIVE: Among newer neuroprotectant modalities, hypothermia and progesterone have shown a beneficial role in preliminary studies enrolling patients with severe traumatic brain injury (sTBI). The primary objective of this study was to evaluate the efficacy of progesterone with or without prophylactic hypothermia in acute sTBI patients. MATERIALS AND METHODS: This is a prospective, outcome asses…	Neurol India
583	J. Duerinck, J. Van Der Veken, S. Schuind, F. Van Calenbergh, J. van Loon, S. Du Four, S. Debacker, E. Costa, C. Raftopoulos, O. De Witte, W. Cools, R. Buyl, V. Van Velthoven, J. D'Haens and M. Bruneau	2022	Randomized Trial Comparing Burr Hole Craniostomy, Minicraniotomy, and Twist Drill Craniostomy for Treatment of Chronic Subdural Hematoma	BACKGROUND: The mainstay of treatment for symptomatic or large chronic subdural hematoma (CSDH) is surgery, but controversy still exists regarding the best surgical technique. Three different techniques are commonly used: burr hole craniostomy (BHC), minicraniotomy (MC), and twist drill craniostomy (TDC). OBJECTIVE: To determine which surgical technique for drainage of CSDH offers best results. M…	Neurosurgery
584	T. A. Beauregard, J. Vaile, L. Whitney, M. Merrick and V. Moody	2020	Rapid Facial Cryotherapy for Combat Sports: A Comparison of Materials and Methods for Cooling Facial Tissues in 60 Seconds or Less	CONTEXT: Athletes in combat sports who have sustained facial hematomas during competition have traditionally been treated with an enswell. These treatments take place between rounds of the competition and generally last less than 60 seconds. The efficacy of this modality has not been studied. Other modalities may provide a more effective cryotherapy treatment in this timeframe. OBJECTIVE: To comp…	J Sport Rehabil
585	S. Poli, J. Purrucker, M. Priglinger, M. Ebner, M. Sykora, J. Diedler, C. Bulut, E. Popp, A. Rupp and C. Hametner	2014	Rapid Induction of COOLing in Stroke Patients (iCOOL1): a randomised pilot study comparing cold infusions with nasopharyngeal cooling	INTRODUCTION: Induction methods for therapeutic cooling are under investigated. We compared the effectiveness and safety of cold infusions (CI) and nasopharyngeal cooling (NPC) for cooling induction in stroke patients. METHODS: A prospective, open-label, randomised (1:1), single-centre pilot trial with partially blinded safety endpoint assessment was conducted at the neurointensive care unit of H…	Crit Care
586	R. Engelman, J. W. Hammon, R. A. Baker and L. Shore-Lesserson	2016	Rapid Rewarming During Cardiopulmonary Bypass Is Associated With Cerebral Injury		Ann Thorac Surg
587	J. Lei, G. Gao, Q. Mao, J. Feng, L. Wang, W. You and J. Jiang	2015	Rationale, methodology, and implementation of a nationwide multicenter randomized controlled trial of long-term mild hypothermia for severe traumatic brain injury (the LTH-1 trial)	BACKGROUND: Traumatic brain injury (TBI) is a major public health problem recently, however, no intervention showing convincing efficacy. Therapeutic hypothermia with a relatively long duration (more than 48 h), as a promising treatment measure, might improve the patient outcome following severe TBI. METHODS/DESIGN: The LTH-1 trial is a prospective, nationwide multicenter, randomized, controlled …	Contemp Clin Trials
588	X. Zhu, J. Yan, C. Bregere, A. Zelmer, T. Goerne, J. P. Kapfhammer, R. Guzman and S. Wellmann	2019	RBM3 promotes neurogenesis in a niche-dependent manner via IMP2-IGF2 signaling pathway after hypoxic-ischemic brain injury	Hypoxic ischemia (HI) is an acute brain threat across all age groups. Therapeutic hypothermia ameliorates resulting injury in neonates but its side effects prevent routine use in adults. Hypothermia up-regulates a small protein subset that includes RNA-binding motif protein 3 (RBM3), which is neuroprotective under stressful conditions. Here we show how RBM3 stimulates neuronal differentiation and…	Nat Commun
589	Y. Yasuda, M. Nishikimi, K. Matsui, A. Numaguchi, K. Nishida, R. Emoto, S. Matsui and N. Matsuda	2021	The rCAST score is useful for estimating the neurological prognosis in pediatric patients with post-cardiac arrest syndrome before ICU admission: External validation study using a nationwide prospective registry	INTRODUCTION: The objective of this cohort study was to investigate whether the revised post-Cardiac Arrest Syndrome for Therapeutic hypothermia score (rCAST), which we previously developed as a prognostic score for adult patients with post-cardiac arrest syndrome (PCAS), is also applicable to pediatric patients. METHODS: Pediatric PCAS patients were included from an out-of-hospital cardiac arres…	Resuscitation
590	E. Suehiro, H. Koizumi, Y. Fujiyama and M. Suzuki	2014	Recent advances and future directions of hypothermia therapy for traumatic brain injury	For severe traumatic brain injury (TBI) patients, no effective treatment method replacing hypothermia therapy has emerged, and hypothermia therapy still plays the major role. To increase its efficacy, first, early introduction is important. Since there are diverse pathologies of severe TBI, it is necessary to appropriately control the temperature in the hypothermia maintenance and rewarming phase…	Neurol Med Chir (Tokyo)
591	S. Singhi and M. Johnston	2019	Recent advances in perinatal neuroprotection	Perinatal brain injury is a major cause of neurological disability in both premature and term infants. In this review, we summarize the evidence behind some established neuroprotective practices such as administration of antenatal steroids, intrapartum magnesium for preterm delivery, and therapeutic hypothermia. In addition, we examine emerging practices such as delayed cord clamping, postnatal m…	F1000Res
592	A. Khellaf, D. Z. Khan and A. Helmy	2019	Recent advances in traumatic brain injury	Traumatic brain injury (TBI) is the most common cause of death and disability in those aged under 40 years in the UK. Higher rates of morbidity and mortality are seen in low-income and middle-income countries making it a global health challenge. There has been a secular trend towards reduced incidence of severe TBI in the first world, driven by public health interventions such as seatbelt legisla…	J Neurol
593	B. Csernyus, Á. Szabó, A. Zátonyi, R. Hodován, C. Lázár, Z. Fekete, L. Erőss and A. Pongrácz	2020	Recent antiepileptic and neuroprotective applications of brain cooling	Hypothermia is a widely used clinical practice for neuroprotection and is a well-established method to mitigate the adverse effects of some clinical conditions such as reperfusion injury after cardiac arrest and hypoxic ischemic encephalopathy in newborns. The discovery, that lowering the core temperature has a therapeutic potential dates back to the early 20th century, but the underlying mechani…	Seizure
594	E. F. Wijdicks, K. N. Sheth, B. S. Carter, D. M. Greer, S. E. Kasner, W. T. Kimberly, S. Schwab, E. E. Smith, R. J. Tamargo and M. Wintermark	2014	Recommendations for the management of cerebral and cerebellar infarction with swelling: a statement for healthcare professionals from the American Heart Association/American Stroke Association	BACKGROUND AND PURPOSE: There are uncertainties surrounding the optimal management of patients with brain swelling after an ischemic stroke. Guidelines are needed on how to manage this major complication, how to provide the best comprehensive neurological and medical care, and how to best inform families facing complex decisions on surgical intervention in deteriorating patients. This scientific …	Stroke
595	S. Honeybul	2016	Reconsidering the role of hypothermia in management of severe traumatic brain injury	Over the past two decades there has been considerable interest in the use of hypothermia in the management of severe traumatic brain injury. However despite promising experimental evidence, results from clinical studies have failed to demonstrate benefit. Indeed recent studies have shown a tendency to worse outcomes in those patients randomised to therapeutic hypothermia. In this narrative review…	J Clin Neurosci
596	C. W. Wu, Y. J. Chai, G. Dionigi, F. Y. Chiang, X. Liu, H. Sun, G. W. Randolph, R. P. Tufano and H. Y. Kim	2015	Recurrent laryngeal nerve safety parameters of the Harmonic Focus during thyroid surgery: Porcine model using continuous monitoring	OBJECTIVES/HYPOTHESIS: The Harmonic Focus (HF) is one of the most popular energy-based devices. The aim of this study was to provide recurrent laryngeal nerve (RLN) functional data that define the safety parameters of the HF during thyroidectomy. STUDY DESIGN: Prospective porcine model using continuous electrophysiologic monitoring. METHODS: Ten piglets were used. At varying distances from the RL…	Laryngoscope
597	M. E. Lovett, M. Moore-Clingenpeel, O. Ayad and N. O'Brien	2018	Reduction of hyperthermia in pediatric patients with severe traumatic brain injury: a quality improvement initiative	OBJECTIVE Severe traumatic brain injury remains a leading cause of morbidity and mortality in the pediatric population. Providers focus on reducing secondary brain injury by avoiding hypoxemia, avoiding hypotension, providing normoventilation, treating intracranial hypertension, and reducing cerebral metabolic demand. Hyperthermia is frequently present in patients with severe traumatic brain inju…	J Neurosurg Pediatr
598	E. L. Fink, A. Panigrahy, R. S. Clark, C. R. Fitz, D. Landsittel, P. M. Kochanek and G. Zuccoli	2013	Regional brain injury on conventional and diffusion weighted MRI is associated with outcome after pediatric cardiac arrest	BACKGROUND: To assess regional brain injury on magnetic resonance imaging (MRI) after pediatric cardiac arrest (CA) and to associate regional injury with patient outcome and effects of hypothermia therapy for neuroprotection. METHODS: We performed a retrospective chart review with prospective imaging analysis. Children between 1 week and 17 years of age who had a brain MRI in the first 2 weeks af…	Neurocrit Care
599	A. R. Bain, K. J. Smith, N. C. Lewis, G. E. Foster, K. W. Wildfong, C. K. Willie, G. L. Hartley, S. S. Cheung and P. N. Ainslie	2013	Regional changes in brain blood flow during severe passive hyperthermia: effects of PaCO2 and extracranial blood flow	We investigated 1) the regional distribution of cerebral blood flow (CBF), 2) the influence of end-tidal Pco2 (PetCO2) on CBF, and 3) the potential for an extracranial blood "steal" from the anterior brain region during passive hyperthermia. Nineteen (13 male) volunteers underwent supine passive heating until a steady-state esophageal temperature of 2°C above resting was established. Measurements…	J Appl Physiol (1985)
600	A. K. Castellano, J. R. Powell, M. J. Cools, S. R. Walton, R. R. Barnett, S. M. Delellis, R. L. Goldberg, S. F. Kane, G. E. Means, C. A. Zamora, P. J. Depenbrock and J. P. Mihalik	2022	Relationship between Anterior Pituitary Volume and IGF-1 Serum Levels in Soldiers with Mild Traumatic Brain Injury History	PURPOSE: A high mild traumatic brain injury (mTBI) incidence rate exists in military and sport. Hypopituitarism is an mTBI sequela; however, few studies have examined this phenomenon in those with an mTBI history. This cross-sectional study of Special Operations Forces combat soldiers aimed 1) to relate anterior pituitary gland volumes (actual and normalized) to insulin-like growth factor 1 (IGF-…	Med Sci Sports Exerc
601	C. Kang, J. H. Min, J. S. Park, Y. You, I. Yoo, Y. C. Cho, W. Jeong, H. J. Ahn, S. Ryu, J. Lee, S. W. Kim, S. U. Cho, S. K. Oh, I. H. Lee, B. Lee, D. Lee and M. K. Chae	2019	Relationship between optic nerve sheath diameter measured by magnetic resonance imaging, intracranial pressure, and neurological outcome in cardiac arrest survivors who underwent targeted temperature management	AIM: Studies on the prognostic performance of optic nerve sheath diameter (ONSD) in out-of-hospital cardiac arrest survivors (OHCA) have reported conflicting results. We aimed to investigate the usefulness of ONSD measured using magnetic resonance imaging (MRI) to estimate its association with intracranial pressure (ICP) and 6-month neurological outcomes in CA survivors treated with targeted temp…	Resuscitation
602	Y. You, J. Park, J. Min, I. Yoo, W. Jeong, Y. Cho, S. Ryu, J. Lee, S. Kim, S. Cho, S. Oh, J. Lee, H. Ahn, B. Lee, D. Lee, K. Na, Y. In, C. Kwack and J. Lee	2018	Relationship between time related serum albumin concentration, optic nerve sheath diameter, cerebrospinal fluid pressure, and neurological prognosis in cardiac arrest survivors	AIM: The optimal time to measure serum albumin concentration (SAC) to predict prognosis in cardiac arrest (CA) survivors has not been elucidated. We aimed to compare the relationships between time-related SAC, optic nerve sheath diameter (ONSD), intracranial pressure (ICP), and neurological prognosis in CA survivors. METHODS: We undertook a retrospective study examining CA patients treated with t…	Resuscitation
603	K. Asehnoune, Z. Balogh, G. Citerio, A. Cap, T. Billiar, N. Stocchetti, M. J. Cohen, P. Pelosi, N. Curry, C. Gaarder, R. Gruen, J. Holcomb, B. J. Hunt, N. P. Juffermans, M. Maegele, M. Midwinter, F. A. Moore, M. O'Dwyer, J. F. Pittet, H. Schöchl, M. Schreiber, P. C. Spinella, S. Stanworth, R. Winfield and K. Brohi	2017	The research agenda for trauma critical care	In this research agenda on the acute and critical care management of trauma patients, we concentrate on the major factors leading to death, namely haemorrhage and traumatic brain injury (TBI). In haemostasis biology, the results of randomised controlled trials have led to the therapeutic focus moving away from the augmentation of coagulation factors (such as recombinant factor VIIa) and towards f…	Intensive Care Med
604	P. J. Lally, P. Montaldo, V. Oliveira, R. S. Swamy, A. Soe, S. Shankaran and S. Thayyil	2018	Residual brain injury after early discontinuation of cooling therapy in mild neonatal encephalopathy	We examined the brain injury and neurodevelopmental outcomes in a prospective cohort of 10 babies with mild encephalopathy who had early cessation of cooling therapy. All babies had MRI and spectroscopy within 2 weeks after birth and neurodevelopmental assessment at 2 years. Cooling was prematurely discontinued at a median age of 9 hours (IQR 5-13) due to rapid clinical improvement. Five (50%) ha…	Arch Dis Child Fetal Neonatal Ed
605	J. F. Malec, D. B. Salisbury, D. Anders, L. Dennis, A. R. Groff, M. Johnson, M. P. Murphy and G. T. Smith	2021	Response to the COVID-19 Pandemic Among Posthospital Brain Injury Rehabilitation Providers	Rehabilitation after significant acquired brain injury (ABI) to address complex independent activities of daily living and return to family and community life is offered primarily after initial hospitalization in outpatient day treatment, group home, skilled nursing, and residential settings and in the home and community of the person served. The coronavirus 2019 pandemic threatened access to car…	Arch Phys Med Rehabil
606	K. K. Almefty and R. Porter	2016	Rethinking Traumatic Brain Injury		World Neurosurg
607	C. H. Mak, Y. Y. Lu and G. K. Wong	2013	Review and recommendations on management of refractory raised intracranial pressure in aneurysmal subarachnoid hemorrhage	Intracranial hypertension is commonly encountered in poor-grade aneurysmal subarachnoid hemorrhage patients. Refractory raised intracranial pressure is associated with poor prognosis. The management of raised intracranial pressure is commonly referenced to experiences in traumatic brain injury. However, pathophysiologically, aneurysmal subarachnoid hemorrhage is different from traumatic brain inj…	Vasc Health Risk Manag
608	H. Mohsenpour, M. Pesce, A. Patruno, A. Bahrami, P. M. Pour and M. H. Farzaei	2021	A Review of Plant Extracts and Plant-Derived Natural Compounds in the Prevention/Treatment of Neonatal Hypoxic-Ischemic Brain Injury	Neonatal hypoxic-ischemic (HI) brain injury is one of the major drawbacks of mortality and causes significant short/long-term neurological dysfunction in newborn infants worldwide. To date, due to multifunctional complex mechanisms of brain injury, there is no well-established effective strategy to completely provide neuroprotection. Although therapeutic hypothermia is the proven treatment for hy…	Int J Mol Sci
609	J. Shi, B. Dong, Y. Mao, W. Guan, J. Cao, R. Zhu and S. Wang	2016	Review: Traumatic brain injury and hyperglycemia, a potentially modifiable risk factor	Hyperglycemia after severe traumatic brain injury (TBI) occurs frequently and is associated with poor clinical outcome and increased mortality. In this review, we highlight the mechanisms that lead to hyperglycemia and discuss how they may contribute to poor outcomes in patients with severe TBI. Moreover, we systematically review the proper management of hyperglycemia after TBI, covering topics s…	Oncotarget
610	H. I. Watson, A. A. Shepherd, J. K. J. Rhodes and P. J. D. Andrews	2018	Revisited: A Systematic Review of Therapeutic Hypothermia for Adult Patients Following Traumatic Brain Injury	OBJECTIVES: Therapeutic hypothermia has been of topical interest for many years and with the publication of two international, multicenter randomized controlled trials, the evidence base now needs updating. The aim of this systematic review of randomized controlled trials is to assess the efficacy of therapeutic hypothermia in adult traumatic brain injury focusing on mortality, poor outcomes, and…	Crit Care Med
611	D. W. Marion and L. E. Regasa	2014	Revisiting therapeutic hypothermia for severe traumatic brain injury... again	Improved understanding of the molecular mechanisms of secondary brain injury has informed the optimum depth and duration of cooling and led to increased clinical interest in the therapeutic moderate hypothermia for severe traumatic brain injury over the past two decades. Although several large multi-center clinical trials have not found a treatment effect, multiple single-center trials have, and …	Crit Care
612	S. X. Xu, L. Wang, G. J. Zhou, M. Zhang and J. X. Gan	2013	Risk factors and clinical significance of trauma-induced coagulopathy in ICU patients with severe trauma	OBJECTIVE: To investigate the incidence and risk factors for trauma-induced coagulopathy (TIC) and the impact of TIC on outcomes of patients with severe trauma admitted to an emergency intensive care unit. METHODS: We retrospectively reviewed clinical data from 223 patients with severe trauma admitted to emergency intensive care unit within 24 h after injury. Injury Severity Score (ISS), Acute Ph…	Eur J Emerg Med
613	J. A. Pineda and J. Gill	2017	The Road Between Statistics and Clinical Decision Making Is Longer Than We Think		Pediatr Crit Care Med
614	N. Mansour, R. M. deSouza, C. Sikorski, M. Kahana and D. Frim	2013	Role of barbiturate coma in the management of focally induced, severe cerebral edema in children	Barbiturates are widely used in the management of high intracranial pressure (ICP) caused by diffuse brain swelling. The cardiovascular, renal, and immunological side effects of these drugs limit them to last-line therapy. There are few published data regarding the role of barbiturates in focal brain lesions causing refractory elevated ICP and intraoperative brain swelling in the pediatric popula…	J Neurosurg Pediatr
615	H. S. Sharma, P. K. Menon, J. V. Lafuente, Z. P. Aguilar, Y. A. Wang, D. F. Muresanu, H. Mössler, R. Patnaik and A. Sharma	2014	The role of functionalized magnetic iron oxide nanoparticles in the central nervous system injury and repair: new potentials for neuroprotection with Cerebrolysin therapy	Functionalized Magnetic Iron Oxide Nanoparticles (FMIONPs) are being explored for the development of various biomedical applications, e.g., cancer chemotherapy and/or several other radiological or diagnostic purposes. However, the effects of these NPs per se on the central nervous system (CNS) injury or repair are not well known. This review deals with different aspects of FMIONPs in relation to …	J Nanosci Nanotechnol
616	R. G. Abbasciano, M. Koulouroudias, T. Chad, W. Mohamed, I. Leeman, C. Pellowe, G. Kunst, A. Klein and G. J. Murphy	2022	Role of Hypothermia in Adult Cardiac Surgery Patients: A Systematic Review and Meta-analysis	OBJECTIVE: To review studies that assessed systemic hypothermia as an organ protection strategy in adults undergoing cardiac surgery with cardiopulmonary bypass. DESIGN: A systematic review and meta-analysis. SETTING AND PARTICIPANTS: Randomized controlled trials, irrespective of blinding, language, publication status, and date of publication, were identified by searching the Cochrane Central reg…	J Cardiothorac Vasc Anesth
617	V. Ponnusamy and P. K. Yip	2019	The role of microRNAs in newborn brain development and hypoxic ischaemic encephalopathy	Neonates can develop hypoxic-ischaemic encephalopathy (HIE) due to lack of blood supply or oxygen, resulting in a major cause of death and disability among term newborns. However, current definitive treatment of therapeutic hypothermia, will only benefit one out of nine babies. Furthermore, the mechanisms of HIE and therapeutic hypothermia are not fully understood. Recently, microRNAs (miRNAs) ha…	Neuropharmacology
618	A. P. Georgiou and A. R. Manara	2013	Role of therapeutic hypothermia in improving outcome after traumatic brain injury: a systematic review	This systematic review delineates the effect of primary therapeutic hypothermia (PTH) (initiated on presentation of the patient) on both mortality and neurological outcome in patients with traumatic brain injury. The safety profile of the therapy is also assessed. A systematic search of the following databases was performed: MEDLINE, EMBASE, Zetoc database of conference proceedings, the Cochrane …	Br J Anaesth
619	A. Zeineddin, J. F. Dong, F. Wu, P. Terse and R. A. Kozar	2021	Role of Von Willebrand Factor after Injury: It May Do More Than We Think	Acute traumatic coagulopathy is a complex phenomenon following injury and a main contributor to hemorrhage. It remains a leading cause of preventable death in trauma patients. This phenomenon is initiated by systemic injury to the vascular endothelium that is exacerbated by hypoperfusion, acidosis, and hypothermia and leads to systemic activation of the coagulation cascades and resultant coagulop…	Shock
620	F. R. Palmer, 3rd, M. Hsu, V. Narurkar, T. Munyon, D. Day, J. Karnik and K. Tatsutani	2015	Safety and effectiveness of focused cold therapy for the treatment of hyperdynamic forehead wrinkles	BACKGROUND: Approximately 25% of patients exploring treatments for wrinkle reduction, have reservations about toxins. Therefore, a nonsurgical, minimally invasive, and toxin-free approach to eliminate facial hyperdynamic lines is desirable. OBJECTIVE: To assess the clinical safety and effectiveness of focused cold therapy (FCT) for the reduction of hyperdynamic forehead wrinkles. METHODS: Forty-o…	Dermatol Surg
621	N. Badjatia, N. Gupta, S. Sanchez, J. Haymore, H. Tripathi, R. Shah, C. Hannan and H. Tandri	2021	Safety and Feasibility of a Novel Transnasal Cooling Device to Induce Normothermia in Febrile Cerebrovascular Patients	BACKGROUND: Inducing normothermia with surface cooling temperature modulating devices (TMDs) is cumbersome and often associated with significant shivering. We tested the safety and feasibility of a novel transnasal evaporative cooling device to induce and maintain normothermia in febrile patients following ischemic and hemorrhagic stroke. METHODS: A single-center study utilizing the CoolStat® tra…	Neurocrit Care
622	S. Poli, J. Purrucker, M. Priglinger, M. Sykora, J. Diedler, A. Rupp, C. Bulut, W. Hacke and C. Hametner	2014	Safety evaluation of nasopharyngeal cooling (RhinoChill®) in stroke patients: an observational study	INTRODUCTION: New technologies for therapeutic cooling have become available. The objective of our study was to investigate the safety of nasopharyngeal cooling with the RhinoChill(®) device in stroke patients, focusing on systemic and neurovital parameters. METHODS: In this prospective observational study, consecutive patients with severe ischemic or hemorrhagic stroke who underwent intracranial…	Neurocrit Care
623	J. F. Willms, O. Boss and E. Keller	2019	Safety, Feasibility, and Efficiency of a New Cooling Device Using Intravenous Cold Infusions for Fever Control	BACKGROUND: Fever control plays a key role in therapy of patients with acute brain injury. The infusion of cold saline could serve as an alternative or additional method for targeted temperature management. However, it is difficult to estimate the amount of fluid required to achieve normothermia merely on the basis of body weight. There is no standardized load management regarding the administrat…	Neurocrit Care
624	R. L. Macdonald, B. Jaja, M. D. Cusimano, N. Etminan, D. Hanggi, D. Hasan, D. Ilodigwe, H. Lantigua, P. Le Roux, B. Lo, A. Louffat-Olivares, S. Mayer, A. Molyneux, A. Quinn, T. A. Schweizer, T. Schenk, J. Spears, M. Todd, J. Torner, M. D. Vergouwen, G. K. Wong and J. Singh	2013	SAHIT Investigators--on the outcome of some subarachnoid hemorrhage clinical trials	Outcome of patients with aneurysmal subarachnoid hemorrhage (SAH) has improved over the last decades. Yet, case fatality remains nearly 40% and survivors often have permanent neurological, cognitive and/or behavioural sequelae. Other than nimodipine drug or clinical trials have not consistently improved outcome. We formed a collaboration of SAH investigators to create a resource for prognostic an…	Transl Stroke Res
625	E. Daneva, K. Makris, A. Korompeli, O. Muurlink, I. Kaklamanos, G. Fildissis, K. Vlachos and P. Myrianthefs	2023	Saliva cortisol levels and physiological parameter fluctuations in mild traumatic brain injury patients compared to controls	BACKGROUND: Evidence suggests that fluctuations of cortisol and physiological parameters can emerge during the course of mild Traumatic Brain Injury (mTBI). OBJECTIVE: To investigate fluctuations of cortisol and physiological parametersduring the acute phase of mTBI in hospitalized patients. METHODS: 30 participants (19 patients with mTBI and 11 controls) were examined for saliva cortisol dynamic…	Int J Neurosci
626	M. Cools, S. L. Zuckerman, M. Herzog, C. Mack, R. Y. Lee, G. S. Solomon and A. K. Sills	2022	Same-Year Repeat Concussions in the National Football League: Trends from 2015 Through 2019	BACKGROUND: Sport-related concussion (SRC) prevention and management is a focus of the National Football League (NFL). While most prior reports evaluated sport-related concussion incidence, few have studied same-year repeat concussions. This study aimed to evaluate the frequency of same-year repeat concussions in the NFL. METHODS: A retrospective, observational cohort study of same-year repeat co…	World Neurosurg
627	P. Batchelor, W. D. Dietrich, P. M. Kochanek and J. Lundbye	2016	Secondary Changes After Injury and Temperature		Ther Hypothermia Temp Manag
628	M. Belavić, E. Jančić, P. Mišković, A. Brozović-Krijan, B. Bakota and J. Žunić	2015	Secondary stroke in patients with polytrauma and traumatic brain injury treated in an Intensive Care Unit, Karlovac General Hospital, Croatia	Traumatic brain injury (TBI) is divided into primary and secondary brain injury. Primary brain injury occurs at the time of injury and is the direct consequence of kinetic energy acting on the brain tissue. Secondary brain injury occurs several hours or days after primary brain injury and is the result of factors including shock, systemic hypotension, hypoxia, hypothermia or hyperthermia, intracr…	Injury
629	H. M. Alharbi, E. F. Pinchefsky, M. A. Tran, C. I. Salazar Cerda, J. Parokaran Varghese, D. Kamino, E. Widjaja, E. Mamak, L. Ly, P. Nevalainen, C. D. Hahn and E. W. Y. Tam	2023	Seizure Burden and Neurologic Outcomes After Neonatal Encephalopathy	BACKGROUND AND OBJECTIVES: Seizures are common during neonatal encephalopathy (NE), but the contribution of seizure burden (SB) to outcomes remains controversial. This study aims to examine the relationship between electrographic SB and neurologic outcomes after NE. METHODS: This prospective cohort study recruited newborns ≥36 weeks postmenstrual age around 6 hours of life between August 2014 and…	Neurology
630	T. Westermaier, R. Nickl, S. Koehler, P. Fricke, C. Stetter, S. M. Rueckriegel and R. I. Ernestus	2017	Selective Brain Cooling after Traumatic Brain Injury: Effects of Three Different Cooling Methods-Case Report	Background In experimental models of neuronal damage, therapeutic hypothermia proved to be a powerful neuroprotective method. In clinical studies of traumatic brain injury (TBI), this very distinct effect was not reproducible. Several meta-analyses draw different conclusions about whether therapeutic hypothermia can improve outcome after TBI. Adverse side effects of systemic hypothermia, such as …	J Neurol Surg A Cent Eur Neurosurg
631	S. M. Seyedsaadat, S. F. Marasco, D. J. Daly, R. McEgan, J. Anderson, S. Rodgers, T. Kreck, R. Kadirvel and D. F. Kallmes	2020	Selective brain hypothermia: feasibility and safety study of a novel method in five patients	BACKGROUND/OBJECTIVE: Reduction of brain temperature remains the most common method of neuroprotection against ischemic injury employed during cardiac surgery. However, cooling delivered via the cardiopulmonary bypass circuit is brief and cooling the body core along with the brain has been associated with a variety of unwanted effects. This study investigated the feasibility and safety of a novel…	Perfusion
632	D. Spielvogel, M. Kai, G. H. Tang, R. Malekan and S. L. Lansman	2013	Selective cerebral perfusion: a review of the evidence	OBJECTIVE: With the realization that hypothermia was neuroprotective, hypothermic selective antegrade cerebral perfusion was adopted by many surgical groups for aortic arch resection, prompting experimental and clinical studies to elaborate technical refinements and safe parameters of selective antegrade cerebral perfusion. We review the evidence for optimum management of perfusion pressure, flow…	J Thorac Cardiovasc Surg
633	A. Raheja, S. Sinha, N. Samson, S. Bhoi, A. Subramanian, P. Sharma and B. S. Sharma	2016	Serum biomarkers as predictors of long-term outcome in severe traumatic brain injury: analysis from a randomized placebo-controlled Phase II clinical trial	OBJECTIVE There has been increased interest in the potential importance of biochemical parameters as predictors of outcome in severe traumatic brain injury (sTBI). METHODS Of 107 patients with sTBI (age 18-65 years with a Glasgow Coma Scale score of 4-8 presenting within 8 hours after injury) who were randomized for a placebo-controlled Phase II trial of progesterone with or without hypothermia, …	J Neurosurg
634	A. N. Massaro, A. Jeromin, N. Kadom, G. Vezina, R. L. Hayes, K. K. Wang, J. Streeter and M. V. Johnston	2013	Serum biomarkers of MRI brain injury in neonatal hypoxic ischemic encephalopathy treated with whole-body hypothermia: a pilot study	OBJECTIVES: To determine if candidate biomarkers, ubiquitin carboxyl-terminal esterase L1 and glial fibrillary acidic protein, are elevated in neonates with hypoxic ischemic encephalopathy who die or have severe MRI injury compared with surviving infants with minimal or no injury on brain MRI. DESIGN: Prospective observational study. SETTING: Level IIIC outborn neonatal ICU in a free-standing chi…	Pediatr Crit Care Med
635	M. Moseby-Knappe, N. Mattsson-Carlgren, P. Stammet, S. Backman, K. Blennow, J. Dankiewicz, H. Friberg, C. Hassager, J. Horn, J. Kjaergaard, G. Lilja, C. Rylander, S. Ullén, J. Undén, E. Westhall, M. P. Wise, H. Zetterberg, N. Nielsen and T. Cronberg	2021	Serum markers of brain injury can predict good neurological outcome after out-of-hospital cardiac arrest	PURPOSE: The majority of unconscious patients after cardiac arrest (CA) do not fulfill guideline criteria for a likely poor outcome, their prognosis is considered "indeterminate". We compared brain injury markers in blood for prediction of good outcome and for identifying false positive predictions of poor outcome as recommended by guidelines. METHODS: Retrospective analysis of prospectively coll…	Intensive Care Med
636	E. Blennow Nordström, G. Lilja, S. Ullén, K. Blennow, H. Friberg, C. Hassager, J. Kjærgaard, N. Mattsson-Carlgren, M. Moseby-Knappe, N. Nielsen, S. Vestberg, H. Zetterberg and T. Cronberg	2022	Serum neurofilament light levels are correlated to long-term neurocognitive outcome measures after cardiac arrest	OBJECTIVE: To explore associations between four methods assessing long-term neurocognitive outcome after out-of-hospital cardiac arrest and early hypoxic-ischemic neuronal brain injury assessed by the biomarker serum neurofilament light (NFL), and to compare the agreement for the outcome methods. METHODS: An explorative post-hoc study was conducted on survivor data from the international Target T…	Brain Inj
637	B. Vollmer	2020	Severe neonatal hypoxic-ischaemic brain injury: still an important cause of infantile spasms		Dev Med Child Neurol
638	S. Rauch, M. Marzolo, T. D. Cappello, M. Ströhle, P. Mair, U. Pietsch, H. Brugger and G. Strapazzon	2021	Severe traumatic brain injury and hypotension is a frequent and lethal combination in multiple trauma patients in mountain areas - an analysis of the prospective international Alpine Trauma Registry	BACKGROUND: Hypotension is associated with worse outcome in patients with traumatic brain injury (TBI) and maintaining a systolic blood pressure (SBP) ≥110 mmHg is recommended. The aim of this study was to assess the incidence of TBI in patients suffering multiple trauma in mountain areas; to describe associated factors, treatment and outcome compared to non-hypotensive patients with TBI and pati…	Scand J Trauma Resusc Emerg Med
639	S. W. Kim, J. S. Oh, J. Park, H. H. Jeong, J. H. Kim, J. H. Wee, S. H. Oh, S. P. Choi and K. N. Park	2018	Short-Latency Positive Peak Following N20 Somatosensory Evoked Potential Is Superior to N20 in Predicting Neurologic Outcome After Out-of-Hospital Cardiac Arrest	OBJECTIVES: The absence of N20 somatosensory evoked potential after cardiac arrest is related to poor outcome. However, discrimination between the low-amplitude and the absence of N20 is challenging. P25 and P30 are short-latency positive peaks with latencies between 25 and 30 ms following N20 (P25/30). P25/30 is evident even with an ambiguous N20 in patients with good outcome. Therefore, we eval…	Crit Care Med
640	J. Zang, A. C. M. Colucci, I. D. Tassinari, R. R. Nunes, M. K. G. Andrade, F. F. Spies, M. R. de Oliveira, L. E. Durán-Carabali, P. Rigon, C. A. Netto, A. H. Paz and L. S. de Fraga	2023	Short-term effects of therapeutic hypothermia following hypoxia-ischemia in neonatal male and female rats	Nowadays, the only treatment for human babies suffering from hypoxia-ischemia (HI) is therapeutic hypothermia (TH). However, a better understanding of the specific effects of TH in males and females is important to improve its clinical application. The present study evaluated the short-term effects of TH on the brain injury and behavioral outcomes in male and female neonatal rats submitted to neo…	Int J Dev Neurosci
641	A. Al-Husseini, M. Fazel Bakhsheshi, A. Gard, Y. Tegner and N. Marklund	2023	Shorter Recovery Time in Concussed Elite Ice Hockey Players by Early Head-and-Neck Cooling: A Clinical Trial	A sports-related concussion (SRC) is most commonly sustained in contact sports, and is defined as a mild traumatic brain injury. An exercise-induced elevation of core body temperature is associated with increased brain temperature that may accelerate secondary injury processes following SRC, and exacerbate the brain injury. In a recent pilot study, acute head-neck cooling of 29 concussed ice hock…	J Neurotrauma
642	E. Yang, W. Lu, D. Muñoz-Vergara, E. Goldfinger, T. J. Kaptchuk, V. Napadow, A. C. Ahn and P. M. Wayne	2022	Skin Temperature of Acupoints in Health and Disease: A Systematic Review	Introduction: Despite substantial progress made in the field of acupuncture research, the existence and specificity of acupoints remain controversial. In recent years, the concept of acupoint sensitization has emerged as a theoretical framework for understanding acupoints as dynamic functional entities that are sensitized in pathological conditions. Based on this premise, some have claimed that s…	J Integr Complement Med
643	T. Kaneko, M. Fujita, S. Yamashita, Y. Oda, E. Suehiro, K. Dohi, S. Kasaoka, Y. Kuroda, H. Kobata and T. Maekawa	2018	Slow rewarming improved the neurological outcomes of prolonged mild therapeutic hypothermia in patients with severe traumatic brain injury and an evacuated hematoma	Mild therapeutic hypothermia (MTH) is expected to improve the neurological outcomes of patients with severe traumatic brain injury (TBI). However, there are no standard protocols for managing the temperature of patients with severe TBI in order to improve their neurological outcomes. We conducted a post hoc analysis of the B-HYPO study, a randomized controlled trial of MTH in patients with TBI in…	Sci Rep
644	N. Kane and A. Oware	2015	Somatosensory evoked potentials aid prediction after hypoxic-ischaemic brain injury	Cardiopulmonary resuscitation, basic life support and early defibrillation are leading to more survivors of out-of-hospital cardiac arrest reaching hospital. Once stabilised on an intensive care unit, it can be difficult to predict the neurological outcome using clinical criteria alone, particularly with modern management using sedation, neuromuscular blockade and hypothermia. If we are to preven…	Pract Neurol
645	B. Lachance, Z. Wang, N. Badjatia and X. Jia	2020	Somatosensory Evoked Potentials and Neuroprognostication After Cardiac Arrest	Improved understanding of post-cardiac arrest syndrome and clinical practices such as targeted temperature management have led to improved mortality in this cohort. Attention has now been placed on development of tools to aid in predicting functional outcome in comatose cardiac arrest survivors. Current practice uses a multimodal approach including physical examination, neuroimaging, and electrop…	Neurocrit Care
646	G. Tsivgoulis, A. H. Katsanos, J. Eggers, V. Larrue, L. Thomassen, J. C. Grotta, G. Seitidis, P. D. Schellinger, D. Mavridis, A. Demchuk, V. Novotny, C. A. Molina, A. A. Veroniki, M. Köhrmann, L. Soinne, A. N. Khanevski, A. D. Barreto, M. Saqqur, T. Psaltopoulou, K. W. Muir, J. B. Fiebach, T. Rothlisberger, T. A. Kent, P. Mandava, A. W. Alexandrov and A. V. Alexandrov	2021	Sonothrombolysis in Patients With Acute Ischemic Stroke With Large Vessel Occlusion: An Individual Patient Data Meta-Analysis	BACKGROUND AND PURPOSE: Evidence about the utility of ultrasound-enhanced thrombolysis (sonothrombolysis) in patients with acute ischemic stroke (AIS) is conflicting. We aimed to evaluate the safety and efficacy of sonothrombolysis in patients with AIS with large vessel occlusion, by analyzing individual patient data of available randomized-controlled clinical trials. METHODS: We included all ava…	Stroke
647	D. D. Cardenas and K. Dalal	2014	Spinal cord injury rehabilitation		Phys Med Rehabil Clin N Am
648	M. Bydon, M. Macki, R. Xu, M. C. Ain, E. S. Ahn and G. I. Jallo	2014	Spinal decompression in achondroplastic patients using high-speed drill versus ultrasonic bone curette: technical note and outcomes in 30 cases	BACKGROUND: This manuscript describes the clinical and operative characteristics of achondroplastic children who undergo multilevel thoracolumbar decompressions using either the high-speed drill or the ultrasonic bone curette (BoneScalpel). METHODS: We retrospectively reviewed 30 thoracolumbar decompressions in achondroplastic patients at a single institution between 2008 and 2013. Patients were …	J Pediatr Orthop
649	M. M. Singh, R. L. Meena, R. K. Garg, M. M. Prajapati, N. Samar, C. Trivedi, M. Sharma, S. Shristi and A. Mittal	2020	Spontaneous Bilateral Subdural Hematoma in a Patient with Falciparum Malaria	A 70-year old female presented with complaints of fever with chills, headache for 15 days and altered sensorium for 7 days. Peripheral blood smear showed ring form of P. falciparum and CT brain revealed bilateral subdural hematoma. Patient received Artesunate based combination therapy and recovered completely without surgical intervention within 8 days of admission.	J Assoc Physicians India
650	W. T. Northam, M. J. Cools, A. Chandran, A. Alexander, J. P. Mihalik, K. M. Guskiewicz and K. A. Carneiro	2020	Sports Medicine Fellowship Training Improves Sport-related Concussion Evaluation	Evaluating acute sport-related concussion (SRC) differs among providers, who apply international consensus and national guidelines variably. Retrospective medical record review was completed for 889 outpatients aged 7 to 18 years, diagnosed with SRC from 2014 to 2017. Associations between board-certified sports medicine fellowship (SMF) training status and assessment of concussion-specific histor…	Curr Sports Med Rep
651	J. Presneill, D. Gantner, A. Nichol, C. McArthur, A. Forbes, J. Kasza, T. Trapani, L. Murray, S. Bernard, P. Cameron, G. Capellier, O. Huet, L. Newby, S. Rashford, J. V. Rosenfeld, T. Smith, M. Stephenson, D. Varma, S. Vallance, T. Walker, S. Webb and D. James Cooper	2018	Statistical analysis plan for the POLAR-RCT: The Prophylactic hypOthermia trial to Lessen trAumatic bRain injury-Randomised Controlled Trial	BACKGROUND: The Prophylactic hypOthermia to Lessen trAumatic bRain injury-Randomised Controlled Trial (POLAR-RCT) will evaluate whether early and sustained prophylactic hypothermia delivered to patients with severe traumatic brain injury improves patient-centred outcomes. METHODS: The POLAR-RCT is a multicentre, randomised, parallel group, phase III trial of early, prophylactic cooling in critica…	Trials
652	S. C. Rosahl, C. Covarrubias, J. H. Wu and E. Urquieta	2022	Staying Cool in Space: A Review of Therapeutic Hypothermia and Potential Application for Space Medicine	Despite rigorous health screenings, medical incidents during spaceflight missions cannot be avoided. With long-duration exploration flights on the rise, the likelihood of critical medical conditions with no suitable treatment on board will increase. Therapeutic hypothermia (TH) could serve as a bridge treatment in space prolonging survival and reducing neurological damage in ischemic conditions s…	Ther Hypothermia Temp Manag
653	B. Fleiss, P. V. Guillot, L. Titomanlio, O. Baud, H. Hagberg and P. Gressens	2014	Stem cell therapy for neonatal brain injury	This article introduces the basic concepts of modeling neonatal brain injury and provides background information regarding each of the commonly used types of stem cells. It summarizes the findings of preclinical research testing the therapeutic potential of stem cells in animal models of neonatal brain injury, reports briefly on the status of clinical trials, and discusses the important ongoing i…	Clin Perinatol
654	P. J. Andrews, L. H. Sinclair, B. Harris, M. J. Baldwin, C. G. Battison, J. K. Rhodes, G. Murray and D. De Backer	2013	Study of therapeutic hypothermia (32 to 35°C) for intracranial pressure reduction after traumatic brain injury (the Eurotherm3235Trial): outcome of the pilot phase of the trial	BACKGROUND: Clinical trials in traumatic brain injury (TBI) are challenging. Previous trials of complex interventions were conducted in high-income countries, reported long lead times for site setup and low screened-to-recruitment rates.In this report we evaluate the internal pilot phase of an international, multicentre TBI trial of a complex intervention to assess: design and implementation of a…	Trials
655	D. Wang, H. McMillan and E. Bariciak	2014	Subdural haemorrhage and severe coagulopathy resulting in transtentorial uncal herniation in a neonate undergoing therapeutic hypothermia	Therapeutic hypothermia has been shown to be efficacious for improving long-term neurodevelopmental outcomes following perinatal asphyxia. Thus, cooling protocols have been adopted at most tertiary neonatal centres. We present a case of a term neonate who underwent therapeutic whole-body cooling for hypoxic ischaemic encephalopathy following a difficult forceps delivery. She abruptly deteriorated…	BMJ Case Rep
656	S. Yokobori, R. Nakae, H. Yokota, M. S. Spurlock, S. Mondello, S. Gajavelli and R. M. Bullock	2018	Subdural hematoma decompression model: A model of traumatic brain injury with ischemic-reperfusional pathophysiology: A review of the literature	The prognosis for patients with traumatic brain injury (TBI) with subdural hematoma (SDH) remains poor. In accordance with an increasing elderly population, the incidence of geriatric TBI with SDH is rising. An important contributor to the neurological injury associated with SDH is the ischemic damage which is caused by raised intracranial pressure (ICP) producing impaired cerebral perfusion. To …	Behav Brain Res
657	J. G. Hill, S. J. Hardekopf, J. W. Chen, J. C. Krieg, R. B. Bracis, R. J. Petrillo, W. B. Long, 3rd, J. A. Garrison and R. F. Edlich	2013	Successful resuscitation after multiple injuries in the wilderness	BACKGROUND: Survival of blunt trauma associated with hypothermic and hemorrhagic cardiac arrest in wilderness areas is extremely rare. CASE REPORT: We describe a case of a 19-year-old female college sophomore who, while glissading down Mt. Adams, had a 400-pound boulder strike her back and left pelvis, propelling her 40 feet down the mountain to land face down in the snow at 7000 feet. It took 4 …	J Emerg Med
658	W. M. Linam, M. Ahmed, J. R. Cope, C. Chu, G. S. Visvesvara, A. J. da Silva, Y. Qvarnstrom and J. Green	2015	Successful treatment of an adolescent with Naegleria fowleri primary amebic meningoencephalitis	Naegleria fowleri is a thermophilic, free-living ameba that causes primary amebic meningoencephalitis. The infections are nearly always fatal. We present the third well-documented survivor of this infection in North America. The patient's survival most likely resulted from a variety of factors: early identification and treatment, use of a combination of antimicrobial agents (including miltefosine…	Pediatrics
659	B. Zhang, H. Hu, A. Ye and P. Zhang	2017	A surface acoustic wave ICP sensor with good temperature stability	BACKGROUND: Intracranial pressure (ICP) monitoring is very important for assessing and monitoring hydrocephalus, head trauma and hypertension patients, which could lead to elevated ICP or even devastating neurological damage. The mortality rate due to these diseases could be reduced through ICP monitoring, because precautions can be taken against the brain damage. OBJECTIVE: This paper presents a…	Technol Health Care
660	J. B. Gross, G. H. Davis, N. P. Bell, R. M. Feldman and L. S. Blieden	2017	Surgical repair of large cyclodialysis clefts	PURPOSE: To describe a new surgical technique to effectively close large (>180 degrees) cyclodialysis clefts. METHODS: Our method involves the use of procedures commonly associated with repair of retinal detachment and complex cataract extraction: phacoemulsification with placement of a capsular tension ring followed by pars plana vitrectomy and gas tamponade with light cryotherapy. We also used …	Eur J Ophthalmol
661	E. Suehiro, H. Koizumi, I. Kunitsugu, H. Fujisawa and M. Suzuki	2014	Survey of brain temperature management in patients with traumatic brain injury in the Japan neurotrauma data bank	The goal of this study was to evaluate the clinical characteristics and effects of brain temperature management in patients with severe traumatic brain injury (TBI). A total of 1091 patients were registered from the Japan Neurotrauma Data Bank Project 2009. Those with a Glasgow Coma Scale (GCS) score of 9 or more, a GCS score of 3, bilateral dilated pupils, or cardiopulmonary arrest on arrival we…	J Neurotrauma
662	E. Picetti, M. Oddo, L. Prisco, R. Helbok and F. S. Taccone	2019	A Survey on Fever Monitoring and Management in Patients With Acute Brain Injury: The SUMMA Study	BACKGROUND: Fever is common in patients with acute brain injury and worsens secondary brain injury and clinical outcomes. Currently, there is a lack of consensus on the definition of fever and its management. The aims of the survey were to explore: (a) fever definitions, (b) thresholds to trigger temperature management, and (c) therapeutic strategies to control fever. MATERIALS AND METHODS: A que…	J Neurosurg Anesthesiol
663	J. R. Jastifer, A. S. McNitt, C. D. Mack, R. W. Kent, K. A. McCullough, M. J. Coughlin and R. B. Anderson	2019	Synthetic Turf: History, Design, Maintenance, and Athlete Safety	CONTEXT: Synthetic turf has become an increasingly common playing surface for athletics and has changed dramatically since its introduction more than 50 years ago. Along with changes to surface design, maintenance needs and recommendations have become more standardized and attentive both to upkeep and player-level factors. In particular, synthetic turf maintenance as it relates to athlete health …	Sports Health
664	C. Sartini, V. Lomivorotov, A. Pisano, H. Riha, M. Baiardo Redaelli, J. C. Lopez-Delgado, M. Pieri, L. Hajjar, E. Fominskiy, V. Likhvantsev, L. Cabrini, N. Bradic, D. Avancini, C. Y. Wang, R. Lembo, M. Novikov, G. Paternoster, G. Gazivoda, G. Alvaro, A. Roasio, C. Wang, L. Severi, L. Pasin, P. Mura, M. Musu, S. Silvetti, C. D. Votta, A. Belletti, F. Corradi, C. Brusasco, S. Tamà, L. Ruggeri, C. Y…	2019	A Systematic Review and International Web-Based Survey of Randomized Controlled Trials in the Perioperative and Critical Care Setting: Interventions Increasing Mortality	OBJECTIVE: Reducing mortality is a key target in critical care and perioperative medicine. The authors aimed to identify all nonsurgical interventions (drugs, techniques, strategies) shown by randomized trials to increase mortality in these clinical settings. DESIGN: A systematic review of the literature followed by a consensus-based voting process. SETTING: A web-based international consensus co…	J Cardiothorac Vasc Anesth
665	T. C. Hirst, M. G. Klasen, J. K. Rhodes, M. R. Macleod and P. J. D. Andrews	2020	A Systematic Review and Meta-Analysis of Hypothermia in Experimental Traumatic Brain Injury: Why Have Promising Animal Studies Not Been Replicated in Pragmatic Clinical Trials?	Therapeutic hypothermia was a mainstay of severe traumatic brain injury (TBI) management for half a century. Recent trials have suggested that its effect on long-term functional outcome is neutral or negative, despite apparently promising pre-clinical data. Systematic review and meta-analysis is a useful tool to collate experimental data and investigate the basis of its conclusions. We searched t…	J Neurotrauma
666	L. K. Madden and H. A. DeVon	2015	A Systematic Review of the Effects of Body Temperature on Outcome After Adult Traumatic Brain Injury	OBJECTIVE: This systematic review describes effects of body temperature alterations defined as fever, controlled normothermia, and spontaneous or induced hypothermia on outcome after traumatic brain injury (TBI) in adults. DATA SOURCES: A search was conducted using PubMed, Cochrane Library database, Cumulative Index to Nursing and Allied Health Literature, EMBASE, and ISI Web of Science in July 2…	J Neurosci Nurs
667	S. Crossley, J. Reid, R. McLatchie, J. Hayton, C. Clark, M. MacDougall and P. J. Andrews	2014	A systematic review of therapeutic hypothermia for adult patients following traumatic brain injury	INTRODUCTION: Research into therapeutic hypothermia following traumatic brain injury has been characterised by small trials of poor methodological quality, producing variable results. The Cochrane review, published in 2009, now requires updating. The aim of this systematic review is to assess the effectiveness of the application of therapeutic hypothermia to reduce death and disability when admin…	Crit Care
668	Q. Shen, J. B. Hiebert, J. Hartwell, A. R. Thimmesch and J. D. Pierce	2016	Systematic Review of Traumatic Brain Injury and the Impact of Antioxidant Therapy on Clinical Outcomes	BACKGROUND: Traumatic brain injury (TBI) is an acquired brain injury that occurs when there is sudden trauma that leads to brain damage. This acute complex event can happen when the head is violently or suddenly struck or an object pierces the skull or brain. The current principal treatment of TBI includes various pharmaceutical agents, hyperbaric oxygen, and hypothermia. There is evidence that s…	Worldviews Evid Based Nurs
669	T. M. Svedung Wettervik, H. Engquist, S. Lenell, T. Howells, L. Hillered, E. Rostami, A. Lewén and P. Enblad	2021	Systemic Hyperthermia in Traumatic Brain Injury-Relation to Intracranial Pressure Dynamics, Cerebral Energy Metabolism, and Clinical Outcome	BACKGROUND: Systemic hyperthermia is common after traumatic brain injury (TBI) and may induce secondary brain injury, although the pathophysiology is not fully understood. In this study, our aim was to determine the incidence and temporal course of hyperthermia after TBI and its relation to intracranial pressure dynamics, cerebral metabolism, and clinical outcomes. MATERIALS AND METHODS: This ret…	J Neurosurg Anesthesiol
670	P. Lassarén, C. Lindblad, A. Frostell, K. L. H. Carpenter, M. R. Guilfoyle, P. J. A. Hutchinson, A. Helmy and E. P. Thelin	2021	Systemic inflammation alters the neuroinflammatory response: a prospective clinical trial in traumatic brain injury	BACKGROUND: Neuroinflammation following traumatic brain injury (TBI) has been shown to be associated with secondary injury development; however, how systemic inflammatory mediators affect this is not fully understood. The aim of this study was to see how systemic inflammation affects markers of neuroinflammation, if this inflammatory response had a temporal correlation between compartments and ho…	J Neuroinflammation
671	P. M. Kochanek and M. J. Bell	2015	Tackling the Challenges of Clinical Trials for Severe Traumatic Brain Injury in Children: Screening, Phenotyping, and Adapting		Crit Care Med
672	Y. Wang, C. Huang, R. Tian and X. Yang	2023	Target temperature management and therapeutic hypothermia in sever neuroprotection for traumatic brain injury: Clinic value and effect on oxidative stress	This study is to explore the application of target temperature management and therapeutic hypothermia in the treatment of neuroprotection patients with severe traumatic brain injury and its effect on oxidative stress. From February 2019 to April 2021, 120 patients with severe traumatic brain injury cured were selected in our hospital. The patients were randomly divided into control and experiment…	Medicine (Baltimore)
[truncated: 139 more rows]

## Sheet: Embase articles
Number	Author	Year	Title	Abstract	Journal
1	P. V. R. Tilney, S. A. Teitelman and J. Schili	2013	A 20-year-old man with respiratory distress		Air Medical Journal
[truncated: 557 more rows]

## Sheet: articles combo
Number	Author	Year	Title	Abstract	Journal
1	P. V. R. Tilney, S. A. Teitelman and J. Schili	2013	A 20-year-old man with respiratory distress		Air Medical Journal
[truncated: 1,368 more rows]

## Sheet: combo dupli remove endnote 
Number	Author	Year	Title	Abstract	Journal
[truncated: 1,275 more rows]

## Sheet: All articles w. dupli removed
Number	Author	Year	Title	Abstract	Journal
[truncated: 1,247 more rows]

[truncated: 10 more sheets: Screening, PRISMA Diagram, List of refs after FTR, Reference List, Extraction, Guidelines, SLR+MA_Abstracts, Sheet1, articles with 7, Questions]
